# Supplementary material for: Genomic profiling of exogenous abscisic acid-responsive microRNAs in tomato (Solanum lycopersicum)
Source: BMC Genomics. 2016 Jun 3;17:423. doi: 10.1186/s12864-016-2591-8 (PMC4891822; doi:10.1186/s12864-016-2591-8)
Supplement: Additional file 1: Table S1. — List of Known miRNAs identified in this study, and their expression levels and the predicted target genes. Table S2. List of novel miRNAs identified in this study, and their expression levels and the predicted target genes. Table S3. The list of novel miRNAs identified in this study that have been updated in miRNase 21.0 database. Table S4. The mature and precursor sequences of the novel miRNAs, and the corresponding secondary structures. Table S5. The differential expression levels in the control (C1D) and ABA-treatment (A1D) libraries of known miRNAs. Table S6. The differential expression levels in the control (C1D) and ABA-treatment (A1D) libraries of the novel miRNAs. Table S7. Selected miRNAs (TPM >10) and the expression levels of their targets (FPKM). Table S8. List of identified miRNAs that are linked to transcript factors and disease resistance genes. Table S9. Sequences of primers used for stem-loop qRT-PCR analysis. Table S10. Comparison of expression levels between RNA-seq expression and quantitative real-time PCR. (XLSX 482 kb) [file 12864_2016_2591_MOESM1_ESM.xlsx]

## Sheet: Table S1
Table S1 List of Known miRNAs identified in this study, and their expression levels and the predicted target genes.
miR ID	Sequence	C1D-counts	C1D-TPM	A1D-counts	A1D-TPM	fold-change(log2 A1D/C1D)	Numbers of targets	Target genes
sly-miR156	TTGACAGAAGATAGAGAGCAC	730872	40204.1	758671	42709.9	0.09	11	Solyc01g106780.2.1[ genomic_reference:SL2.40ch01 gene_region:86310720-86314473 transcript_region:SL2.40ch01:86310720..86314473+ go_terms:GO:0004743 functional_description:"Pyruvate kinase (AHRD V1 **** B9GIN5_POPTR); contains Interpro domain(s) IPR001697 Pyruvate kinase "]~~Solyc02g070280.2.1[ genomic_reference:SL2.40ch02 gene_region:34632835-34637531 transcript_region:SL2.40ch02:34632835..346375…
miR167a	TGAAGCTGCCAGCATGATCTA	294719	16212	202502	11400	-0.508033	4	Solyc02g037530.2.1[ genomic_reference:SL2.40ch02 gene_region:21756443-21766699 transcript_region:SL2.40ch02:21756443..21766699+ go_terms:GO:0003700 functional_description:"Auxin response factor 8 (AHRD V1 **** A7L5C4_SOLLC); contains Interpro domain(s) IPR010525 Auxin response factor "]~~Solyc03g031970.2.1[ genomic_reference:SL2.40ch03 gene_region:8739906-8747501 transcript_region:SL2.40ch03:8739…
miR168a	TCGCTTGGTGCAGGTCGGGAC	164722	9061.1	118277	6658.49	-0.444492	2	Solyc06g072300.2.1[ genomic_reference:SL2.40ch06 gene_region:40960724-40969540 transcript_region:SL2.40ch06:40960724..40969540- go_terms:GO:0019899 functional_description:"ARGONAUTE 1 (AHRD V1 ***- D6RUV9_TOBAC); contains Interpro domain(s) IPR003165 Stem cell self-renewal protein Piwi "]~~Solyc08g005690.1.1[ evidence_code:10F0H0E1IEG genomic_reference:SL2.40ch08 gene_region:558706-558897 transcr…
miR166g-3p	TCGGACCAGGCTTCATTCCTC	159263	8760.81	167915	9452.89	0.11	6	Solyc02g024070.2.1[ genomic_reference:SL2.40ch02 gene_region:15627267-15633567 transcript_region:SL2.40ch02:15627267..15633567+ go_terms:GO:0005515,GO:0003677 functional_description:"Class III homeodomain-leucine zipper (AHRD V1 ***- Q1WD30_GINBI); contains Interpro domain(s) IPR013978 MEKHLA "]~~Solyc02g069830.2.1[ genomic_reference:SL2.40ch02 gene_region:34234662-34242222 transcript_region:SL2.…
sly-miR166	TCGGACCAGGCTTCATTCCCC	97164	5344.84	98222	5529.48	0.05	6	Solyc02g024070.2.1[ genomic_reference:SL2.40ch02 gene_region:15627267-15633567 transcript_region:SL2.40ch02:15627267..15633567+ go_terms:GO:0005515,GO:0003677 functional_description:"Class III homeodomain-leucine zipper (AHRD V1 ***- Q1WD30_GINBI); contains Interpro domain(s) IPR013978 MEKHLA "]~~Solyc02g069830.2.1[ genomic_reference:SL2.40ch02 gene_region:34234662-34242222 transcript_region:SL2.…
sly-miR4376	ACGCAGGAGAGATGATGCTGGA	88625	4875.12	34544	1944.68	-1.33	#
miR7822	TTAGAAATTGAAAGATGGT	47640	2620.6	16	0.9	-11.51	2	Solyc03g031420.1.1[ evidence_code:10F0H1E1IEG genomic_reference:SL2.40ch03 gene_region:8258407-8260182 transcript_region:SL2.40ch03:8258407..8260182+ go_terms:GO:0030170 functional_description:"Molybdenum cofactor sulfurase (AHRD V1 ***- C0S2Y3_PARBP); contains Interpro domain(s) IPR015424 Pyridoxal phosphate-dependent transferase, major region "]~~Solyc12g042840.1.1[ evidence_code:10F0H1E0IEG ge…
miR172a	AGAATCTTGATGATGCTGCAT	45610	2508.94	31917	1796.79	-0.481654	8	Solyc02g064960.2.1[ genomic_reference:SL2.40ch02 gene_region:30651561-30655131 transcript_region:SL2.40ch02:30651561..30655131+ go_terms:GO:0003677 functional_description:"AP2-like ethylene-responsive transcription factor At1g16060 (AHRD V1 *-*- AP2L1_ARATH); contains Interpro domain(s) IPR001471 Pathogenesis-related transcriptional factor and ERF, DNA-binding "]~~Solyc02g093150.2.1[ genomic_refe…
sly-miR6027	TGAATCCTTCGGCTATCCATAA	28556	1570.82	29988	1688.2	0.1	4	Solyc04g007070.2.1[ genomic_reference:SL2.40ch04 gene_region:791050-796086 transcript_region:SL2.40ch04:791050..796086+ go_terms:GO:0006952,GO:0006915 functional_description:"Cc-nbs-lrr, resistance protein"]~~Solyc04g009090.1.1[ evidence_code:10F0H1E0IEG genomic_reference:SL2.40ch04 gene_region:2630935-2632218 transcript_region:SL2.40ch04:2630935..2632218+ go_terms:GO:0006915 functional_descripti…
miR156	TGACAGAAGAGAGTGAGCAC	15080	829.53	15674	882.38	0.09	10	Solyc03g114850.2.1[ genomic_reference:SL2.40ch03 gene_region:58796755-58802237 transcript_region:SL2.40ch03:58796755..58802237+ go_terms:GO:0005634 functional_description:"Squamosa promoter binding protein 3 (AHRD V1 *-*- Q1MU26_PHYPA); contains Interpro domain(s) IPR004333 Transcription factor, SBP-box "]~~Solyc04g045560.2.1[ genomic_reference:SL2.40ch04 gene_region:33188973-33194461 transcript_…
miR1520g	CAACTCAGAACTGGTACGGACAA	13911	765.22	7520	423.34	-0.85	1	Solyc11g051200.1.1[ evidence_code:10F0H1E0IEG genomic_reference:SL2.40ch11 gene_region:42938527-42939178 transcript_region:SL2.40ch11:42938527..42939178+ functional_description:"Cytochrome P450 like_TBP (AHRD V1 ***- O04892_TOBAC)"]
miR390b-5p	AAGCTCAGGAGGGATAGCACC	13346	734.14	11165	628.54	-0.22	2	Solyc01g091230.2.1[ genomic_reference:SL2.40ch01 gene_region:76667116-76670365 transcript_region:SL2.40ch01:76667116..76670365+ go_terms:GO:0004675 functional_description:"Receptor like kinase, RLK"]~~Solyc04g005390.1.1[ evidence_code:10F0H1E0IEG genomic_reference:SL2.40ch04 gene_region:277939-280173 transcript_region:SL2.40ch04:277939..280173- go_terms:GO:0005515,GO:0004675 functional_descriptio…
miR2118-5p	GTCGATGGAACAATGTAGGCAAGG	12516	688.49	13356	751.89	0.13	7	Solyc00g008580.1.1[ evidence_code:10F0H0E0IEG genomic_reference:SL2.40ch00 gene_region:8348718-8348924 transcript_region:SL2.40ch00:8348718..8348924+ functional_description:"Unknown Protein (AHRD V1)"]~~Solyc00g010530.1.1[ evidence_code:10F0H0E0IEG genomic_reference:SL2.40ch00 gene_region:9800890-9801066 transcript_region:SL2.40ch00:9800890..9801066- functional_description:"Unknown Protein (AHRD …
miR6196	AGGCGAGCGAGAATGGAGAGTGGA	11765	647.17	12847	723.23	0.16	1	Solyc02g082110.2.1[ genomic_reference:SL2.40ch02 gene_region:40406122-40408880 transcript_region:SL2.40ch02:40406122..40408880- go_terms:GO:0008270 functional_description:"Pre-mRNA-splicing factor cwc24 (AHRD V1 **-- B2WLF6_PYRTR); contains Interpro domain(s) IPR000571 Zinc finger, CCCH-type "]
miR8046-3p	CTCTGAAATTTCGAGCATA	10651	585.9	0	0.01	-15.84	1	Solyc06g082040.1.1[ evidence_code:10F0H1E0IEG genomic_reference:SL2.40ch06 gene_region:44286246-44290100 transcript_region:SL2.40ch06:44286246..44290100+ go_terms:GO:0003677,GO:0003723,GO:0006355 functional_description:"Agenet domain-containing protein (AHRD V1 *-*- D7KJP0_ARALY); contains Interpro domain(s) IPR008395 Agenet "]
miR1077-5p	GTGAAATGTTCGGATCGCGGC	10171	559.49	12343	694.86	0.31	1	Solyc04g064680.2.1[ genomic_reference:SL2.40ch04 gene_region:54942400-54948658 transcript_region:SL2.40ch04:54942400..54948658- go_terms:GO:0003824 functional_description:"Exostosin family protein (AHRD V1 ***- D7KK15_ARALY); contains Interpro domain(s) IPR004263 Exostosin-like "]
miR164a	TGGAGAAGCAGGGCACGTGCA	10063	553.55	11354	639.18	0.21	5	Solyc03g115850.2.1[ genomic_reference:SL2.40ch03 gene_region:59503502-59505060 transcript_region:SL2.40ch03:59503502..59505060- go_terms:GO:0003700 functional_description:"NAC domain protein IPR003441 (AHRD V1 ***- B9I557_POPTR); contains Interpro domain(s) IPR003441 No apical meristem (NAM) protein "]~~Solyc06g069710.2.1[ genomic_reference:SL2.40ch06 gene_region:39809375-39810628 transcript_regi…
miR7981-3p	ATAGGACCTTAGTATAGTATAAGT	9933	546.4	11203	630.68	0.21	7	Solyc01g110700.2.1[ genomic_reference:SL2.40ch01 gene_region:89071526-89315619 transcript_region:SL2.40ch01:89071526..89315619- functional_description:"Unknown Protein (AHRD V1)"]~~Solyc01g110700.2.1[ genomic_reference:SL2.40ch01 gene_region:89071526-89315619 transcript_region:SL2.40ch01:89071526..89315619- functional_description:"Unknown Protein (AHRD V1)"]~~Solyc01g110700.2.1[ genomic_reference…
sly-miR5301	TGTGGGTGGGGTGGAAAGATT	9927	546.07	3641	204.97	-1.41	1	Solyc08g075510.2.1[ genomic_reference:SL2.40ch08 gene_region:56827447-56831008 transcript_region:SL2.40ch08:56827447..56831008- functional_description:"JmjC domain protein (AHRD V1 **-- Q1D441_MYXXD); contains Interpro domain(s) IPR003347 Transcription factor jumonji/aspartyl beta-hydroxylase "]
miR6104	ATACAAAATTGAACAAATAGACAC	8851	486.88	8198	461.51	-0.08	#
miR5300	TCCCCAGTCCAGGCATTCCAAC	8716	479.45	7244	407.81	-0.23	1	Solyc05g008650.1.1[ evidence_code:10F0H1E0IEG genomic_reference:SL2.40ch05 gene_region:2952599-2954119 transcript_region:SL2.40ch05:2952599..2954119- go_terms:GO:0006915 functional_description:"Cc-nbs, resistance protein fragment"]
miR1023a-3p	AGAGATTGGAGGAGAGTGGCA	8619	474.12	10912	614.3	0.37	2	Solyc01g103160.2.1[ genomic_reference:SL2.40ch01 gene_region:83583662-83587534 transcript_region:SL2.40ch01:83583662..83587534- go_terms:GO:0005488 functional_description:"Pentatricopeptide repeat-containing protein (AHRD V1 *-*- D7LST4_ARALY); contains Interpro domain(s) IPR002885 Pentatricopeptide repeat "]~~Solyc12g010910.1.1[ evidence_code:10F0H1E1IEG genomic_reference:SL2.40ch12 gene_region:…
miR2199	TGATAACTCGACGGATCGC	8508	468.01	5326	299.83	-0.64	1	Solyc11g027650.1.1[ evidence_code:10F0H0E0IEG genomic_reference:SL2.40ch11 gene_region:15232941-15233234 transcript_region:SL2.40ch11:15232941..15233234+ functional_description:"Unknown Protein (AHRD V1)"]
miR894	GTTTCACGTCGGGTTCACCA	8445	464.55	7957	447.94	-0.05	1	Solyc02g087500.1.1[ evidence_code:10F0H1E0IEG genomic_reference:SL2.40ch02 gene_region:44500692-44502990 transcript_region:SL2.40ch02:44500692..44502990- go_terms:GO:0004366,GO:0003841 functional_description:"ER glycerol-phosphate acyltransferase (AHRD V1 **** B9S2F2_RICCO); contains Interpro domain(s) IPR002123 Phospholipid/glycerol acyltransferase "]
sly-miR6022	TGGAAGGGAGAATATCCAGGA	6691	368.06	5698	320.77	-0.2	13	Solyc01g005720.2.1[ genomic_reference:SL2.40ch01 gene_region:487207-489476 transcript_region:SL2.40ch01:487207..489476+ go_terms:GO:0004675 functional_description:"LRR receptor-like serine/threonine-protein kinase, RLP"]~~Solyc01g005730.2.1[ genomic_reference:SL2.40ch01 gene_region:490648-493499 transcript_region:SL2.40ch01:490648..493499+ go_terms:GO:0004675 functional_description:"LRR receptor-…
miR7696a-3p	TTCAAATGAGAACTTTGAAG	6525	358.93	0	0.01	-15.13	1	Solyc09g074420.2.1[ genomic_reference:SL2.40ch09 gene_region:61712280-61730472 transcript_region:SL2.40ch09:61712280..61730472+ go_terms:GO:0004252 functional_description:"Serine protease (AHRD V1 **** D8UJN6_VOLCA); contains Interpro domain(s) IPR015724 Serine endopeptidase DegP2 "]
miR7716-5p	CATTACAGAAGAAGAACGAAAC	5831	320.75	0	0.01	-14.97	#
miR7695-3p	ACAAGATAGTGCCACGTAGGACA	5675	312.17	5638	317.4	0.02	1	Solyc10g007080.2.1[ genomic_reference:SL2.40ch10 gene_region:1459173-1463245 transcript_region:SL2.40ch10:1459173..1463245- go_terms:GO:0016020 functional_description:"Aberrant lateral root formation 5 (AHRD V1 *--- Q9LUH2_ARATH); contains Interpro domain(s) IPR002528 Multi antimicrobial extrusion protein MatE "]
miR399a-5p	GGGCTACTCTCTATTGGCATG	4881	268.5	5580	314.13	0.23	#
miR7712-3p	TTATGTGGACAACTTTAAGGGGC	4816	264.92	2010	113.15	-1.23	1	Solyc09g007490.2.1[ genomic_reference:SL2.40ch09 gene_region:1044320-1047604 transcript_region:SL2.40ch09:1044320..1047604+ functional_description:"Cell number regulator 8 (AHRD V1 **-- B4FUS3_MAIZE); contains Interpro domain(s) IPR006461 Protein of unknown function Cys-rich "]
miR5485	TCGATGATGGTAGCAGAGCAA	4382	241.05	3781	212.85	-0.18	#
miR1873	TCACATGGTATCAGAGCAGGG	4290	235.99	432	24.32	-3.28	3	Solyc02g085370.2.1[ genomic_reference:SL2.40ch02 gene_region:42877816-42883768 transcript_region:SL2.40ch02:42877816..42883768- functional_description:"Unknown Protein (AHRD V1)"]~~Solyc07g063740.2.1[ genomic_reference:SL2.40ch07 gene_region:63336974-63342936 transcript_region:SL2.40ch07:63336974..63342936+ functional_description:"Ferredoxin-like (AHRD V1 ***- Q6EP30_ORYSJ)"]~~Solyc10g009530.2.1[…
miR7992-5p	TTTGGACATGCACAAGTAGACACT	4171	229.44	3938	221.69	-0.05	1	Solyc01g110700.2.1[ genomic_reference:SL2.40ch01 gene_region:89071526-89315619 transcript_region:SL2.40ch01:89071526..89315619- functional_description:"Unknown Protein (AHRD V1)"]
miR2916	TGGGGGCTCGAAGACGATCAG	4165	229.11	3811	214.54	-0.09	#
miR5054	GTTCCCCACAGACGGCGCCA	3960	217.83	1770	99.64	-1.13	#
miR5077	TTCACGTCGGGTTCACCA	3756	206.61	602	33.89	-2.61	4	Solyc02g087500.1.1[ evidence_code:10F0H1E0IEG genomic_reference:SL2.40ch02 gene_region:44500692-44502990 transcript_region:SL2.40ch02:44500692..44502990- go_terms:GO:0004366,GO:0003841 functional_description:"ER glycerol-phosphate acyltransferase (AHRD V1 **** B9S2F2_RICCO); contains Interpro domain(s) IPR002123 Phospholipid/glycerol acyltransferase "]~~Solyc03g025280.2.1[ genomic_reference:SL2.4…
miR1847.2	TGGACCCACAAGATAGTGCCACA	3555	195.56	4089	230.19	0.24	#
miR6255	TGAGGAAAGAATGGATAGTTGAGT	3458	190.22	3396	191.18	0.01	1	Solyc06g009840.2.1[ genomic_reference:SL2.40ch06 gene_region:3878275-3880961 transcript_region:SL2.40ch06:3878275..3880961+ go_terms:GO:0006508,GO:0006099,GO:0003824 functional_description:"Fumarate hydratase class II (AHRD V1 ***- C6HT95_AJECH); contains Interpro domain(s) IPR008948 L-Aspartase-like "]
miR5813	ACAGCAGGACGGTGGTCATGGA	3375	185.65	1911	107.58	-0.79	1	Solyc04g012170.2.1[ genomic_reference:SL2.40ch04 gene_region:4451581-4460764 transcript_region:SL2.40ch04:4451581..4460764- go_terms:GO:0006468,GO:0005488,GO:0004867 functional_description:"Kinase family protein (AHRD V1 ***- D7MCM2_ARALY); contains Interpro domain(s) IPR002290 Serine/threonine protein kinase "]
miR7991a	AGGCAGAGTCAGAATTTTTAATAA	3372	185.49	3238	182.29	-0.03	#
miR5499	GTAGGAAGAGTCGTTTGGA	3355	184.55	0	0.01	-14.17	1	Solyc02g014220.2.1[ genomic_reference:SL2.40ch02 gene_region:6688560-6692345 transcript_region:SL2.40ch02:6688560..6692345+ go_terms:GO:0004553 functional_description:"Endoglucanase 1 (AHRD V1 ***- B6U0J0_MAIZE); contains Interpro domain(s) IPR001701 Glycoside hydrolase, family 9 "]
miR8019-3p	AAAGAATGATCTAGTTTGACTTGA	3308	181.97	3511	197.65	0.12	2	Solyc01g110040.2.1[ genomic_reference:SL2.40ch01 gene_region:88591498-88612650 transcript_region:SL2.40ch01:88591498..88612650- functional_description:"Transducin family protein (AHRD V1 ***- D7L1V6_ARALY)"]~~Solyc02g080210.2.1[ genomic_reference:SL2.40ch02 gene_region:39065278-39076087 transcript_region:SL2.40ch02:39065278..39076087- go_terms:GO:0005618,GO:0030599 functional_description:"Pectine…
miR168a-3p	CCCGCCTTGCATCAACTGAAT	709	175.147	2491	140.233	-0.320744	1	Solyc06g076700.1.1[ evidence_code:10F0H1E1IEG genomic_reference:SL2.40ch06 gene_region:44014596-44016497 transcript_region:SL2.40ch06:44014596..44016497+ functional_description:"UPF0503 protein At3g09070, chloroplastic (AHRD V1 *-*- U503A_ARATH); contains Interpro domain(s) IPR008004 Protein of unknown function DUF740 "]
miR403	CTAGATTCACGCACAAGCTCG	3145	173	2837	159.71	-0.12	2	Solyc01g079280.1.1[ evidence_code:10F0H0E0IEG genomic_reference:SL2.40ch01 gene_region:70879637-70879801 transcript_region:SL2.40ch01:70879637..70879801+ functional_description:"Unknown Protein (AHRD V1)"]~~Solyc02g069260.2.1[ genomic_reference:SL2.40ch02 gene_region:33782147-33788905 transcript_region:SL2.40ch02:33782147..33788905+ go_terms:GO:0019899 functional_description:"ARGONAUTE 1 (AHRD V1…
miR5205a	ACAAACAATTTCGGACGGAGGGAG	3001	165.08	3158	177.78	0.11	#
miR482d-5p	CGTGAGCGGTGGGGAAAGATA	2933	161.34	0	0.01	-13.98	#
miR1919-5p	TGTCGCAGATGACTTTCGCCC	2839	156.17	2575	144.96	-0.11	3	Solyc08g067560.1.1[ evidence_code:10F0H0E0IEG genomic_reference:SL2.40ch08 gene_region:53774247-53774750 transcript_region:SL2.40ch08:53774247..53774750+ functional_description:"Unknown Protein (AHRD V1)"]~~Solyc08g067580.1.1[ evidence_code:10F0H0E0IEG genomic_reference:SL2.40ch08 gene_region:53786829-53787188 transcript_region:SL2.40ch08:53786829..53787188+ functional_description:"Unknown Protei…
miR7532a	GAACAGCCTCTGGTCGATGGA	2756	151.6	1634	91.99	-0.72	9	Solyc00g008580.1.1[ evidence_code:10F0H0E0IEG genomic_reference:SL2.40ch00 gene_region:8348718-8348924 transcript_region:SL2.40ch00:8348718..8348924+ functional_description:"Unknown Protein (AHRD V1)"]~~Solyc00g009760.2.1[ genomic_reference:SL2.40ch00 gene_region:9352304-9353234 transcript_region:SL2.40ch00:9352304..9353234+ functional_description:"Cytochrome P450 monooxygenase (Fragment) (AHRD V…
miR6462c-5p	AAAGGGACAAAAACGTGCATAAGG	2723	149.79	2990	168.32	0.17	#
miR5163b-3p	TAGGATTTTAAGGTTGTGGGTGGA	2653	145.94	2768	155.83	0.09	5	Solyc01g044350.2.1[ genomic_reference:SL2.40ch01 gene_region:38275987-38279671 transcript_region:SL2.40ch01:38275987..38279671+ go_terms:GO:0005622 functional_description:"Zinc finger (Ran-binding) family protein (AHRD V1 *-*- D7KYC9_ARALY); contains Interpro domain(s) IPR001876 Zinc finger, RanBP2-type "]~~Solyc01g110700.2.1[ genomic_reference:SL2.40ch01 gene_region:89071526-89315619 transcript_…
miR8006-5p	AGTTTTTGGACGGCAGGGGCA	2587	142.31	4204	236.67	0.73	2	Solyc05g054420.2.1[ genomic_reference:SL2.40ch05 gene_region:63496687-63505339 transcript_region:SL2.40ch05:63496687..63505339- functional_description:"X1 (Fragment) (AHRD V1 *-*- Q3T7E6_ZEAMM); contains Interpro domain(s) IPR005380 Region of unknown function XS "]~~Solyc12g044670.1.1[ evidence_code:10F0H1E0IEG genomic_reference:SL2.40ch12 gene_region:45286157-45287083 transcript_region:SL2.40ch1…
miR5290	AAATCTGTAGAAATAGACACATA	2489	136.92	2352	132.41	-0.05	#
miR3948	GGGAGGAGAGTGGGAGAGAGGTG	2441	134.28	0	0.01	-13.71	4	Solyc01g105620.2.1[ genomic_reference:SL2.40ch01 gene_region:85491114-85492725 transcript_region:SL2.40ch01:85491114..85492725+ go_terms:GO:0008270 functional_description:"RING finger protein (AHRD V1 *-*- C6EUD3_SOYBN); contains Interpro domain(s) IPR018957 Zinc finger, C3HC4 RING-type "]~~Solyc08g062920.2.1[ genomic_reference:SL2.40ch08 gene_region:49546793-49552256 transcript_region:SL2.40ch08…
miR1026a	GTGAGAAGATGAGAGGACA	2433	133.84	0	0.01	-13.71	3	Solyc01g110700.2.1[ genomic_reference:SL2.40ch01 gene_region:89071526-89315619 transcript_region:SL2.40ch01:89071526..89315619- functional_description:"Unknown Protein (AHRD V1)"]~~Solyc01g111180.2.1[ genomic_reference:SL2.40ch01 gene_region:89072019-89286640 transcript_region:SL2.40ch01:89072019..89286640- functional_description:"Unknown Protein (AHRD V1)"]~~Solyc04g063290.2.1[ genomic_reference…
miR6024-3p	TTTAGCAAGAGTTGTTTT	2411	132.63	0	0.01	-13.7	71	Solyc01g006000.2.1[ genomic_reference:SL2.40ch01 gene_region:663324-669843 transcript_region:SL2.40ch01:663324..669843+ go_terms:GO:0000030 functional_description:"GPI mannosyltransferase 2 (AHRD V1 **** A8N6M5_COPC7); contains Interpro domain(s) IPR007315 Mannosyltransferase, PIG-V "]~~Solyc01g049960.2.1[ genomic_reference:SL2.40ch01 gene_region:42725926-42727636 transcript_region:SL2.40ch01:427…
miR6024	TTTAGCAAGAGTTGTTTTACC	2388	131.36	2209	124.36	-0.08	27	Solyc02g070410.1.1[ evidence_code:10F0H1E0IEG genomic_reference:SL2.40ch02 gene_region:34716709-34719108 transcript_region:SL2.40ch02:34716709..34719108+ go_terms:GO:0005515 functional_description:"Nbs-lrr, resistance protein"]~~Solyc02g084890.1.1[ evidence_code:10F0H1E1IEG genomic_reference:SL2.40ch02 gene_region:42528612-42531164 transcript_region:SL2.40ch02:42528612..42531164- go_terms:GO:0005…
sly-miR6024	TTTTAGCAAGAGTTGTTTTACC	2334	128.39	2125	119.63	-0.1	18	Solyc02g070410.1.1[ evidence_code:10F0H1E0IEG genomic_reference:SL2.40ch02 gene_region:34716709-34719108 transcript_region:SL2.40ch02:34716709..34719108+ go_terms:GO:0005515 functional_description:"Nbs-lrr, resistance protein"]~~Solyc02g084890.1.1[ evidence_code:10F0H1E1IEG genomic_reference:SL2.40ch02 gene_region:42528612-42531164 transcript_region:SL2.40ch02:42528612..42531164- go_terms:GO:0005…
miR162a	TCGATAAACCTCTGCATCCAG	2236	122.999	2030	114.28	-0.106069	1	Solyc04g016510.2.1[ genomic_reference:SL2.40ch04 gene_region:7335360-7338722 transcript_region:SL2.40ch04:7335360..7338722+ go_terms:GO:0045505 functional_description:"Guanine nucleotide-binding protein subunit beta-4 (AHRD V1 *--* GBB4_HUMAN); contains Interpro domain(s) IPR020472 G-protein beta WD-40 repeat, region "]
miR858	CTCATTGTCTGTTCGACCTTG	2168	119.26	1798	101.22	-0.24	3	Solyc01g079620.2.1[ genomic_reference:SL2.40ch01 gene_region:71255600-71258882 transcript_region:SL2.40ch01:71255600..71258882+ go_terms:GO:0003677,GO:0045449 functional_description:"Myb 12 transcription factor (AHRD V1 **-- D2EBC3_9SOLN); contains Interpro domain(s) IPR017930 Myb-type HTH DNA-binding domain "]~~Solyc02g082400.2.1[ genomic_reference:SL2.40ch02 gene_region:40668282-40677819 transc…
miR5750	ATAGATAGATAGATAGATAGACA	2049	112.71	2052	115.52	0.04	3	Solyc05g008150.2.1[ genomic_reference:SL2.40ch05 gene_region:2552199-2553338 transcript_region:SL2.40ch05:2552199..2553338+ functional_description:"Metallocarboxypeptidase inhibitor (AHRD V1 ***- O24373_SOLTU); contains Interpro domain(s) IPR009632 Putative metallocarboxypeptidase inhibitor "]~~Solyc07g049140.2.1[ genomic_reference:SL2.40ch07 gene_region:56690995-56692596 transcript_region:SL2.40…
miR396b	TTCCACAGCTTTCTTGAACTT	2034	111.89	0	0.01	-13.45	2	Solyc02g062740.2.1[ genomic_reference:SL2.40ch02 gene_region:29084337-29096121 transcript_region:SL2.40ch02:29084337..29096121+ go_terms:GO:0003886 functional_description:"DNA (Cytosine-5-)-methyltransferase 3 (AHRD V1 *-** B3DGP2_DANRE); contains Interpro domain(s) IPR015940 Ubiquitin-associated/translation elongation factor EF1B, N-terminal, eukaryote "]~~Solyc12g088670.1.1[ evidence_code:10F1H…
miR5059	TCGTTCCTGGGCAGCAACACCA	1972	108.48	1711	96.32	-0.17	#
miR2628	CTTGAAACTGAATGATGAGAA	1876	103.2	0	0.01	-13.33	#
miR482d-3p	TCTTGCCTACACCGCCCATGCC	1873	103.031	2085	117.376	0.188068	6	Solyc02g036270.2.1[ genomic_reference:SL2.40ch02 gene_region:21186128-21188706 transcript_region:SL2.40ch02:21186128..21188706+ go_terms:GO:0005515,GO:0000166 functional_description:"Cc-nbs-lrr, resistance protein"]~~Solyc04g009070.1.1[ evidence_code:10F0H1E0IEG genomic_reference:SL2.40ch04 gene_region:2629302-2629574 transcript_region:SL2.40ch04:2629302..2629574+ go_terms:GO:0006915 functional_d…
miR447a.2-3p	TATGTAGAAATTGATAGGTATT	1858	102.21	1755	98.8	-0.05	#
miR5139	AACCTGGCTCTGATACCA	1822	100.23	1915	107.81	0.11	15	Solyc01g110700.2.1[ genomic_reference:SL2.40ch01 gene_region:89071526-89315619 transcript_region:SL2.40ch01:89071526..89315619- functional_description:"Unknown Protein (AHRD V1)"]~~Solyc01g111180.2.1[ genomic_reference:SL2.40ch01 gene_region:89072019-89286640 transcript_region:SL2.40ch01:89072019..89286640- functional_description:"Unknown Protein (AHRD V1)"]~~Solyc03g118190.2.1[ genomic_reference…
miR396a-3p	TTCAAGAAAGTTGTGGGAAA	1801	99.07	1020	57.42	-0.79	1	Solyc01g102580.2.1[ genomic_reference:SL2.40ch01 gene_region:83117822-83121772 transcript_region:SL2.40ch01:83117822..83121772- go_terms:GO:0008810 functional_description:"Endo-1 4-beta-glucanase (AHRD V1 ***- O04890_SOLLC); contains Interpro domain(s) IPR008928 Six-hairpin glycosidase-like IPR018221 Glycoside hydrolase, family 9, active site IPR001701 Glycoside hydrolase, family 9 "]
miR5303g	ACATTTTTGAAGAGTCCGAGCAAC	1678	92.3	1636	92.1	0	11	Solyc01g010250.2.1[ genomic_reference:SL2.40ch01 gene_region:5033711-5037078 transcript_region:SL2.40ch01:5033711..5037078- go_terms:GO:0006098,GO:0005975 functional_description:"6-phosphogluconolactonase (AHRD V1 ***- B6U0H2_MAIZE); contains Interpro domain(s) IPR005900 6-phosphogluconolactonase "]~~Solyc01g091370.2.1[ genomic_reference:SL2.40ch01 gene_region:76763370-76767771 transcript_region:…
miR6149a	TTCGATACGCACCTGAATCGA	1517	83.45	1227	69.07	-0.27	1	Solyc01g008660.2.1[ genomic_reference:SL2.40ch01 gene_region:2721644-2722893 transcript_region:SL2.40ch01:2721644..2722893- functional_description:"F-box family protein (AHRD V1 ***- B9HCS6_POPTR); contains Interpro domain(s) IPR001810 Cyclin-like F-box "]
miR7980b-3p	GATGGAATCAGCGTTTGGACATGC	1515	83.34	1896	106.74	0.36	#
miR5671	CATGGTGGTGACGGGTGAC	1488	81.85	0	0.01	-13	1	Solyc08g076530.2.1[ genomic_reference:SL2.40ch08 gene_region:57680356-57685856 transcript_region:SL2.40ch08:57680356..57685856- go_terms:GO:0003676,GO:0000166,GO:0055114 functional_description:"RNA recognition motif-containing protein (AHRD V1 **-- D7M9G3_ARALY); contains Interpro domain(s) IPR001395 Aldo/keto reductase "]
miR6138	ACTGATTTTGATTGAAGGAATGAA	1467	80.7	1563	87.99	0.12	#
miR2873c	AAATGTAGTTGAGTGTTGGAT	1456	80.09	1560	87.82	0.13	8	Solyc00g047810.1.1[ evidence_code:10F0H0E0IEG genomic_reference:SL2.40ch00 gene_region:13538152-13538514 transcript_region:SL2.40ch00:13538152..13538514- functional_description:"Unknown Protein (AHRD V1)"]~~Solyc02g070620.2.1[ genomic_reference:SL2.40ch02 gene_region:34901450-34903246 transcript_region:SL2.40ch02:34901450..34903246+ functional_description:"F-box family protein (AHRD V1 ***- B9GFB…
miR6300	GTCGTTGTAGTATAGTGGTA	1409	77.51	1302	73.3	-0.08	#
miR7992-3p	TCTAGATGTGCATACTCAAAGTT	1385	76.19	154	8.67	-3.14	#
miR1523a	AAGGGCATAAATGTGATTCA	1318	72.5	2407	135.5	0.9	2	Solyc06g031710.2.1[ genomic_reference:SL2.40ch06 gene_region:17498615-17501330 transcript_region:SL2.40ch06:17498615..17501330+ go_terms:GO:0016020 functional_description:"Nodulin-like protein (AHRD V1 ***- Q9ZUS1_ARATH); contains Interpro domain(s) IPR000620 Protein of unknown function DUF6, transmembrane "]~~Solyc07g062540.2.1[ genomic_reference:SL2.40ch07 gene_region:62457887-62462873 transcri…
sly-miR6023	TTCCATGAAAGAGTTTTTGGAT	1301	71.57	1127	63.45	-0.17	11	Solyc01g005710.2.1[ genomic_reference:SL2.40ch01 gene_region:486461-487064 transcript_region:SL2.40ch01:486461..487064+ go_terms:GO:0005515 functional_description:"LRR receptor-like serine/threonine-protein kinase, RLP"]~~Solyc01g005730.2.1[ genomic_reference:SL2.40ch01 gene_region:490648-493499 transcript_region:SL2.40ch01:490648..493499+ go_terms:GO:0004675 functional_description:"LRR receptor-…
sly-miR159	TTTGGATTGAAGGGAGCTCTA	1266	69.64	968	54.49	-0.35	7	Solyc01g009070.2.1[ genomic_reference:SL2.40ch01 gene_region:3075589-3080069 transcript_region:SL2.40ch01:3075589..3080069- go_terms:GO:0003700 functional_description:"MYB transcription factor (AHRD V1 **-* Q9FR97_ARATH); contains Interpro domain(s) IPR015495 Myb transcription factor "]~~Solyc01g090530.1.1[ evidence_code:10F0H1E0IEG genomic_reference:SL2.40ch01 gene_region:75956882-75959366 trans…
miR7981-5p	TTATATTATACTAAGGTCCTATT	1221	67.17	0	0.01	-12.71	3	Solyc01g110700.2.1[ genomic_reference:SL2.40ch01 gene_region:89071526-89315619 transcript_region:SL2.40ch01:89071526..89315619- functional_description:"Unknown Protein (AHRD V1)"]~~Solyc01g111180.2.1[ genomic_reference:SL2.40ch01 gene_region:89072019-89286640 transcript_region:SL2.40ch01:89072019..89286640- functional_description:"Unknown Protein (AHRD V1)"]~~Solyc10g007080.2.1[ genomic_reference…
miR3627-5p	TCGCAGGAGAGATGGCACTTGC	1148	63.15	599	33.72	-0.91	1	Solyc06g009070.2.1[ genomic_reference:SL2.40ch06 gene_region:3005956-3022364 transcript_region:SL2.40ch06:3005956..3022364+ go_terms:GO:0005524,GO:0008270,GO:0005622 functional_description:"ATP-dependent RNA helicase (AHRD V1 *-*- Q16ZW5_AEDAE); contains Interpro domain(s) IPR014001 DEAD-like helicase, N-terminal "]
miR6026-5p	AATACAACTATAGCCAAGACAA	1068	58.75	799	44.98	-0.39	#
miR5339	AGATAGACGAAGCATCTCAGA	1056	58.09	949	53.42	-0.12	#
miR7997a	TATGTTGCTCGGACTCTTCA	1056	58.09	0	0.01	-12.5	21	Solyc01g006870.2.1[ genomic_reference:SL2.40ch01 gene_region:1430746-1436275 transcript_region:SL2.40ch01:1430746..1436275- functional_description:"cDNA clone J023119C16 full insert sequence (AHRD V1 *-*- B7F733_ORYSJ)"]~~Solyc01g009230.2.1[ genomic_reference:SL2.40ch01 gene_region:3253891-3262099 transcript_region:SL2.40ch01:3253891..3262099+ go_terms:GO:0009055,GO:0051536,GO:0006468,GO:0050660,…
miR831-5p	AGGAGAGTGTCGAGTGAGATGAGA	1037	57.04	159	8.95	-2.67	#
miR7988	AAACGGAAAAGGGCCTAAAATACC	1035	56.93	845	47.57	-0.26	#
miR5227	TGTAGAGAGAAGATTGATTGGA	989	54.4	1012	56.97	0.07	#
miR7510b	AAAAGAACTTGATCTTTAGTGGCG	985	54.18	1160	65.3	0.27	#
miR7825	TTTGAAGAGAGGTAGAAGTAG	981	53.96	0	0.01	-12.4	1	Solyc05g013140.2.1[ genomic_reference:SL2.40ch05 gene_region:6230026-6235354 transcript_region:SL2.40ch05:6230026..6235354+ functional_description:"Os03g0169000 protein (Fragment) (AHRD V1 ***- Q0DUS7_ORYSJ); contains Interpro domain(s) IPR004348 Protein of unknown function DUF246, plant "]
sly-miR168a-3p	CCTGCCTTGCATCAACTGAAT	949	52.2	709	39.91	-0.39	#
miR6485	TAAGAGATGTAGAAGAGGCTAA	946	52.04	1110	62.49	0.26	1	Solyc06g083510.2.1[ genomic_reference:SL2.40ch06 gene_region:45199298-45204024 transcript_region:SL2.40ch06:45199298..45204024- functional_description:"Unknown Protein (AHRD V1)"]
miR6422	TGGGATAATGAAGGAATGGTA	911	50.11	1069	60.18	0.26	#
miR5020c	TGGCGACAGAAGAAGGTAGAC	910	50.06	1184	66.65	0.41	#
miR169f-3p	TGGCAAGCATCTTTGGCGACT	905	49.78	562	31.64	-0.65	1	Solyc03g124000.1.1[ evidence_code:10F0H1E0IEG genomic_reference:SL2.40ch03 gene_region:64748459-64758766 transcript_region:SL2.40ch03:64748459..64758766+ functional_description:"Unknown Protein (AHRD V1)"]
miR1436	ACATAAAATGGGACGGAGAGAGT	892	49.07	984	55.4	0.17	2	Solyc02g070260.2.1[ genomic_reference:SL2.40ch02 gene_region:34600500-34626149 transcript_region:SL2.40ch02:34600500..34626149+ go_terms:GO:0005515 functional_description:"Protein phosphatase 1 regulatory subunit 7 (AHRD V1 *--- C0S143_PARBP); contains Interpro domain(s) IPR001611 Leucine-rich repeat "]~~Solyc09g061680.2.1[ genomic_reference:SL2.40ch09 gene_region:55748435-55751717 transcript_reg…
miR4376a-3p	CAGCATCATACTCCTGCAT	888	48.85	183	10.3	-2.25	7	Solyc01g079520.2.1[ genomic_reference:SL2.40ch01 gene_region:71091922-71101937 transcript_region:SL2.40ch01:71091922..71101937+ go_terms:GO:0032137 functional_description:"DNA mismatch repair protein muts (AHRD V1 ***- Q16P35_AEDAE); contains Interpro domain(s) IPR017261 DNA mismatch repair protein Msh6 "]~~Solyc02g081810.2.1[ genomic_reference:SL2.40ch02 gene_region:40195019-40197284 transcript_…
miR5641	TGGAAGAAGATCGATGAAGAA	886	48.74	999	56.24	0.21	2	Solyc01g105550.1.1[ evidence_code:10F0H0E0IEG genomic_reference:SL2.40ch01 gene_region:85449541-85450899 transcript_region:SL2.40ch01:85449541..85450899+ go_terms:GO:0016740 functional_description:"Hydroxycinnamoyl CoA quinate transferase (AHRD V1 **-* D6BK69_CYNSC); contains Interpro domain(s) IPR003480 Transferase "]~~Solyc01g105590.2.1[ genomic_reference:SL2.40ch01 gene_region:85479590-8548099…
miR408b-5p	ACGGGGACGAGCCAGAGCATG	807	44.39	61	3.43	-3.69	#
miR7782-3p	ACCCTGCTCTGATACCATGTGAAA	772	42.47	756	42.56	0	3	Solyc01g110700.2.1[ genomic_reference:SL2.40ch01 gene_region:89071526-89315619 transcript_region:SL2.40ch01:89071526..89315619- functional_description:"Unknown Protein (AHRD V1)"]~~Solyc01g111180.2.1[ genomic_reference:SL2.40ch01 gene_region:89072019-89286640 transcript_region:SL2.40ch01:89072019..89286640- functional_description:"Unknown Protein (AHRD V1)"]~~Solyc07g065100.2.1[ genomic_reference…
miR6441	AAGTATGACGGAAGGTATCAACAT	759	41.75	698	39.29	-0.09	#
miR5718	CAGAACCAGAACCAGAACCAGAG	752	41.37	782	44.02	0.09	8	Solyc01g009380.2.1[ genomic_reference:SL2.40ch01 gene_region:3572360-3591567 transcript_region:SL2.40ch01:3572360..3591567+ go_terms:GO:0005515 functional_description:"Nicalin (AHRD V1 ***- B4FZF8_MAIZE); contains Interpro domain(s) IPR008710 Nicastrin "]~~Solyc01g066900.2.1[ genomic_reference:SL2.40ch01 gene_region:67544396-67548020 transcript_region:SL2.40ch01:67544396..67548020+ functional_des…
miR1916	GCATAATTCACTTAGACACCTCAA	749	41.2	689	38.79	-0.09	#
miR4386	TGATGGTTCTGAGAGCACGTGCA	710	39.06	770	43.35	0.15	#
miR7737-3p	ATTGAGCACAGAACTGTATAAAAA	697	38.34	0	0.01	-11.9	#
miR4346	GAAAGACAAAAGAGAACTAGGCAT	673	37.02	814	45.82	0.31	#
miR171b	TGATTGAGCCGTGCCAATATC	668	36.7456	670	37.7181	0.0376855	2	Solyc01g090950.2.1[ genomic_reference:SL2.40ch01 gene_region:76416878-76419772 transcript_region:SL2.40ch01:76416878..76419772- functional_description:"GRAS family transcription factor (AHRD V1 **-- B9GPD0_POPTR); contains Interpro domain(s) IPR005202 GRAS transcription factor "]~~Solyc08g078800.1.1[ evidence_code:10F0H1E1IEG genomic_reference:SL2.40ch08 gene_region:59683241-59684665 transcript_r…
miR839-3p	AGAAGCATGAGAGGTCGGTGATAA	647	35.59	550	30.96	-0.2	#
miR7746-5p	AGTAGAACTAAGAGATCAACAGAA	627	34.49	518	29.16	-0.24	#
miR482a	TCTTTCCTACTCCTCCCATACC	609	33.5	742	41.77	0.32	1	Solyc05g006630.2.1[ genomic_reference:SL2.40ch05 gene_region:1281455-1291211 transcript_region:SL2.40ch05:1281455..1291211+ go_terms:GO:0006952,GO:0005515,GO:0031224,GO:0017111,GO:0006915 functional_description:"Tir-nbs-lrr, resistance protein"]
miR845b-5p	ACAAGTGGTATCAGAGCAACGG	607	33.39	626	35.24	0.08	#
miR861-3p	GATGGAAATTGTACTTCAAGGC	590	32.46	704	39.63	0.29	5	Solyc00g068980.1.1[ evidence_code:10F0H0E0IEG genomic_reference:SL2.40ch00 gene_region:14508914-14509078 transcript_region:SL2.40ch00:14508914..14509078+ functional_description:"Unknown Protein (AHRD V1)"]~~Solyc06g024220.1.1[ evidence_code:10F0H0E0IEG genomic_reference:SL2.40ch06 gene_region:14733404-14733574 transcript_region:SL2.40ch06:14733404..14733574- functional_description:"Unknown Protei…
miR8019-5p	AGGGAAGTTAGGCATCTTATATG	588	32.35	16	0.9	-5.17	#
miR415	ATACAGGAGCAGAAGCAAACAT	574	31.57	557	31.36	-0.01	1	Solyc01g107640.2.1[ genomic_reference:SL2.40ch01 gene_region:86881312-86885702 transcript_region:SL2.40ch01:86881312..86885702- go_terms:GO:0042803,GO:0015088,GO:0005381 functional_description:"Tic21 (AHRD V1 **-- Q09S70_PEA)"]
miR7838	ACATGTTGCTGGTAGGAGGTGATA	565	31.08	604	34	0.13	#
miR5218	TGAGAATGTGGAAGATGAAGATGAT	540	29.7	755	42.5	0.52	#
miR780.1	TCAGCAAGCTGTTGACAAGGT	533	29.32	338	19.03	-0.62	#
miR845a-3p	CTGACTCTGATACCATGTTGAAG	512	28.16	462	26.01	-0.11	1	Solyc08g078030.2.1[ genomic_reference:SL2.40ch08 gene_region:59068934-59071763 transcript_region:SL2.40ch08:59068934..59071763- go_terms:GO:0016747 functional_description:"Hydroxycinnamoyl CoA shikimate/quinate hydroxycinnamoyltransferase (AHRD V1 *--- B9IMB9_POPTR); contains Interpro domain(s) IPR003480 Transferase "]
miR5185m-3p	TGTGAAAATGAACAAGACAGC	498	27.39	405	22.8	-0.26	#
miR1871	TGCTCTGATATCATGTTGAAGTGT	492	27.06	513	28.88	0.09	#
miR394a	TTGGCATTCTGTCCACCTCC	484	26.62	141	7.94	-1.75	1	Solyc05g015520.2.1[ genomic_reference:SL2.40ch05 gene_region:10825643-10831265 transcript_region:SL2.40ch05:10825643..10831265+ functional_description:"F-box family protein (AHRD V1 ***- B8Y9B5_PONTR); contains Interpro domain(s) IPR015915 Kelch-type beta propeller "]
miR5368	AGGGACAGTCTCAGGTAGACA	483	26.57	278	15.65	-0.76	#
miR529	AGAGAGAAGAGGATGGTGGAG	475	26.13	0	0.01	-11.35	5	Solyc01g058320.2.1[ genomic_reference:SL2.40ch01 gene_region:58934187-58936290 transcript_region:SL2.40ch01:58934187..58936290+ functional_description:"T6A9.7 protein (AHRD V1 *-*- Q9FZ23_ARATH)"]~~Solyc03g005640.1.1[ evidence_code:10F0H0E0IEG genomic_reference:SL2.40ch03 gene_region:457646-459016 transcript_region:SL2.40ch03:457646..459016+ functional_description:"Unknown Protein (AHRD V1); cont…
miR5072	CGTTCCCCAGCAGAGTCGCCA	474	26.07	252	14.19	-0.88	#
miR6214	GACGACGACGGAGCAGGACCA	438	24.09	673	37.89	0.65	#
miR4378b	TCAGAACTGTCTAGATGTGCACAC	414	22.77	341	19.2	-0.25	#
miR1857-5p	TGGTTTTTTCTGGACAGTGAGACG	413	22.72	0	0.01	-11.15	#
miR1863b	AGCTCTGATATCATGTTGAAGTGT	403	22.17	426	23.98	0.11	#
miR5068	ATCGGGTGAGACGGGTATGGTATC	401	22.06	341	19.2	-0.2	#
miR160a-3p	GCGTATGAGGAGCCAAGCATA	397	21.84	258	14.52	-0.59	#
miR5565a	AACACACTGAATGAGGCGAATCT	393	21.62	0	0.01	-11.08	#
miR5658	TATGATGATGATGATGACGGA	386	21.23	294	16.55	-0.36	45	Solyc01g005660.1.1[ evidence_code:10F0H1E0IEG genomic_reference:SL2.40ch01 gene_region:460050-461945 transcript_region:SL2.40ch01:460050..461945+ go_terms:GO:0003677,GO:0045449 functional_description:"Myb transcription factor (AHRD V1 **-- Q6Q789_VITVI); contains Interpro domain(s) IPR015495 Myb transcription factor "]~~Solyc01g009590.2.1[ genomic_reference:SL2.40ch01 gene_region:3831235-3832490 …
miR165a	TCGGACCAGGCTTCATCCCCC	384	21.12	314	17.68	-0.26	4	Solyc02g024070.2.1[ genomic_reference:SL2.40ch02 gene_region:15627267-15633567 transcript_region:SL2.40ch02:15627267..15633567+ go_terms:GO:0005515,GO:0003677 functional_description:"Class III homeodomain-leucine zipper (AHRD V1 ***- Q1WD30_GINBI); contains Interpro domain(s) IPR013978 MEKHLA "]~~Solyc02g069830.2.1[ genomic_reference:SL2.40ch02 gene_region:34234662-34242222 transcript_region:SL2.…
miR6185	TCTGGGCAGCGAACCGGAACTA	375	20.63	350	19.7	-0.07	#
miR1173	ATGGGTTGAATAGAAATCAGGTTG	367	20.19	358	20.15	0	#
miR5667	AAACAAGACTAAATGCATGATTCC	364	20.02	223	12.55	-0.67	#
sly-miR482a	TTTCCAATTCCACCCATTCCTA	357	19.64	550	30.96	0.66	3	Solyc01g087200.2.1[ genomic_reference:SL2.40ch01 gene_region:73888976-73892212 transcript_region:SL2.40ch01:73888976..73892212- go_terms:GO:0005515,GO:0000166 functional_description:"Cc-nbs-lrr, resistance protein"]~~Solyc04g007320.1.1[ evidence_code:10F0H1E1IEG genomic_reference:SL2.40ch04 gene_region:1035526-1040396 transcript_region:SL2.40ch04:1035526..1040396+ go_terms:GO:0030275,GO:0000166 f…
miR5298a	AGAGAATTATGAAGATGAAGAA	354	19.47	357	20.1	0.05	2	Solyc01g100300.2.1[ genomic_reference:SL2.40ch01 gene_region:82140029-82140785 transcript_region:SL2.40ch01:82140029..82140785- functional_description:"Unknown Protein (AHRD V1)"]~~Solyc10g085320.1.1[ evidence_code:10F1H1E1IEG genomic_reference:SL2.40ch10 gene_region:63867300-63871204 transcript_region:SL2.40ch10:63867300..63871204+ functional_description:"Os03g0291800 protein (Fragment) (AHRD V1…
miR7983-3p	ACTAATGACGGTAAAGACTTTAGC	352	19.36	330	18.58	-0.06	#
miR6284	TTTGGACAATGGATGAAGATG	342	18.81	417	23.48	0.32	2	Solyc02g090860.2.1[ genomic_reference:SL2.40ch02 gene_region:46907110-46917832 transcript_region:SL2.40ch02:46907110..46917832- go_terms:GO:0005515,GO:0004826 functional_description:"Phenylalanyl-tRNA synthetase alpha chain (AHRD V1 **** B6SS66_MAIZE); contains Interpro domain(s) IPR002319 Phenylalanyl-tRNA synthetase, class IIc-related "]~~Solyc10g007060.2.1[ genomic_reference:SL2.40ch10 gene_re…
miR393-3p	ATCATGCGATCTCTTCGGAAT	342	18.81	330	18.58	-0.02	#
miR6478	CCGACCTTAGCTCAGTTGGTA	341	18.76	293	16.49	-0.19	#
miR394b-3p	AGGTGGGCATACTGTCAACA	334	18.37	200	11.26	-0.71	#
miR7983-5p	TAAAGACTTTAGCGACATCGGTTC	327	17.99	531	29.89	0.73	#
miR6466-5p	TCAGTGGTAGAGCATTTGACTGCA	320	17.6	494	27.81	0.66	2	Solyc01g110700.2.1[ genomic_reference:SL2.40ch01 gene_region:89071526-89315619 transcript_region:SL2.40ch01:89071526..89315619- functional_description:"Unknown Protein (AHRD V1)"]~~Solyc01g111180.2.1[ genomic_reference:SL2.40ch01 gene_region:89072019-89286640 transcript_region:SL2.40ch01:89072019..89286640- functional_description:"Unknown Protein (AHRD V1)"]
miR535b	TGTACAAGGACAGAGAGCAGA	311	17.11	219	12.33	-0.47	2	Solyc07g007860.1.1[ evidence_code:10F0H1E0IEG genomic_reference:SL2.40ch07 gene_region:2542742-2543158 transcript_region:SL2.40ch07:2542742..2543158+ go_terms:GO:0008289 functional_description:"Proline rich protein (Fragment) (AHRD V1 ---- P93274_MALDO); contains Interpro domain(s) IPR013770 Plant lipid transfer protein and hydrophobic protein, helical "]~~Solyc08g074480.1.1[ evidence_code:10F1H1…
sly-miR5304	TCAATGCTACATACTCATCCC	309	17	241	13.57	-0.33	#
miR1511-3p	ACCTGGCTCTGATACCATGTGAAG	309	17	201	11.32	-0.59	3	Solyc01g110700.2.1[ genomic_reference:SL2.40ch01 gene_region:89071526-89315619 transcript_region:SL2.40ch01:89071526..89315619- functional_description:"Unknown Protein (AHRD V1)"]~~Solyc01g111180.2.1[ genomic_reference:SL2.40ch01 gene_region:89072019-89286640 transcript_region:SL2.40ch01:89072019..89286640- functional_description:"Unknown Protein (AHRD V1)"]~~Solyc07g065100.2.1[ genomic_reference…
miR1869	TGATGAACAATAGGCTCAGGGTA	306	16.83	326	18.35	0.12	#
miR5234	TCTTGTTGTGGATGAGCCGAA	306	16.83	0	0.01	-10.72	#
miR5021	TGAGGAGAAGAGAAAAGAAGAA	304	16.72	571	32.14	0.94	13	Solyc01g110700.2.1[ genomic_reference:SL2.40ch01 gene_region:89071526-89315619 transcript_region:SL2.40ch01:89071526..89315619- functional_description:"Unknown Protein (AHRD V1)"]~~Solyc01g111180.2.1[ genomic_reference:SL2.40ch01 gene_region:89072019-89286640 transcript_region:SL2.40ch01:89072019..89286640- functional_description:"Unknown Protein (AHRD V1)"]~~Solyc01g111080.2.1[ genomic_reference…
miR5714	AGACCCACGACATCTCAAGATAAC	297	16.34	267	15.03	-0.12	#
miR5251	AGTAGATCAGTTGGTTGGCTA	293	16.12	266	14.97	-0.11	2	Solyc02g076910.2.1[ genomic_reference:SL2.40ch02 gene_region:36596299-36598291 transcript_region:SL2.40ch02:36596299..36598291+ go_terms:GO:0004197 functional_description:"Cathepsin B-like cysteine proteinase (AHRD V1 **-* CYSP_SCHMA); contains Interpro domain(s) IPR013128 Peptidase C1A, papain "]~~Solyc04g007030.2.1[ genomic_reference:SL2.40ch04 gene_region:742844-747712 transcript_region:SL2.40…
miR6217a-5p	TACCACTTTCAGAATACGATATT	292	16.06	0	0.01	-10.65	#
sly-miR171c	TATTGGTGCGGTTCAATGAGA	287	15.79	224	12.61	-0.32	#
miR4397-3p	TCTCAAAGATGTGCGAAGATACT	286	15.73	0	0.01	-10.62	#
miR5070	AATTCAAGTAGGGTCAAGAGGTT	285	15.68	276	15.54	-0.01	#
miR7497	AATTTGGACAGGTCATAATGGGTT	284	15.62	257	14.47	-0.11	#
miR8032d-3p	TGTGAGTTGGTGCGATTAGGCG	281	15.46	430	24.21	0.65	#
miR902j-3p	AGAAGGATCTGACACAGATACGAC	268	14.74	292	16.44	0.16	2	Solyc01g006310.2.1[ genomic_reference:SL2.40ch01 gene_region:899147-902371 transcript_region:SL2.40ch01:899147..902371+ go_terms:GO:0055114 functional_description:"Peroxidase (AHRD V1 ***- D7LZC8_ARALY); contains Interpro domain(s) IPR002016 Haem peroxidase, plant/fungal/bacterial "]~~Solyc03g005630.2.1[ genomic_reference:SL2.40ch03 gene_region:451395-456304 transcript_region:SL2.40ch03:451395..4…
miR5655	AAGTAGACACGCAATGAGAGGAG	266	14.63	272	15.31	0.07	#
miR1040	TGAAGCGCGATCAACATGTTC	265	14.58	214	12.05	-0.28	25	Solyc01g011130.1.1[ evidence_code:10F0H0E0IEG genomic_reference:SL2.40ch01 gene_region:7674058-7677273 transcript_region:SL2.40ch01:7674058..7677273- go_terms:GO:0006508 functional_description:"Ulp1 protease family C-terminal catalytic domain containing protein (AHRD V1 *-*- Q60D46_SOLDE); contains Interpro domain(s) IPR003653 Peptidase C48, SUMO/Sentrin/Ubl1 "]~~Solyc02g005250.1.1[ evidence_code…
miR4385	ATATCTATGTAGAAAGTGATAGGT	260	14.3	255	14.36	0.01	#
miR5253	GAGGAAAATGAGTTGATTTGGA	250	13.75	256	14.41	0.07	#
miR812v	AAGGTGACTTATAATATGGGACGG	248	13.64	260	14.64	0.1	#
miR7725a-3p	TGAAACATTGTAGATTTCGCAA	236	12.98	291	16.38	0.34	#
miR8151	TCTGATACCATGTAGACAGACTA	236	12.98	230	12.95	0	#
miR6281	GTTATAGGATAGAGAGAGGCGAG	234	12.87	1877	105.67	3.04	2	Solyc08g062920.2.1[ genomic_reference:SL2.40ch08 gene_region:49546793-49552256 transcript_region:SL2.40ch08:49546793..49552256- go_terms:GO:0005515,GO:0003746 functional_description:"Elongation factor EF-2 (AHRD V1 **** Q9SGT4_ARATH); contains Interpro domain(s) IPR000795 Protein synthesis factor, GTP-binding "]~~Solyc08g062920.2.1[ genomic_reference:SL2.40ch08 gene_region:49546793-49552256 trans…
miR4243	TTGAAACATTGTAGATTTCGC	234	12.87	300	16.89	0.39	#
miR7714-5p	TAATTTTCGGATCATACATTATT	234	12.87	239	13.45	0.06	#
miR390d-3p	CGCTATCCATCCTGAGTTTTA	234	12.87	223	12.55	-0.04	#
miR6026-3p	TTCTTGGCTAGAGTTGTATTGC	233	12.817	322	18.1272	0.500097	1	Solyc02g070750.1.1[ evidence_code:10F0H1E0IEG genomic_reference:SL2.40ch02 gene_region:34952100-34953371 transcript_region:SL2.40ch02:34952100..34953371- go_terms:GO:0006952,GO:0006915 functional_description:"Cc-nbs, resistance protein fragment"]
miR1886g-3p	TTGCAATTGATTGTCCTCTCAT	220	12.1	53	2.98	-2.02	1	Solyc03g019960.2.1[ genomic_reference:SL2.40ch03 gene_region:6838306-6842587 transcript_region:SL2.40ch03:6838306..6842587+ functional_description:"CDT1a protein (AHRD V1 ***- B6SH61_MAIZE); contains Interpro domain(s) IPR014939 DNA replication factor CDT1-like "]
miR6225-5p	AACTAAGATCAGAAGATTCAACT	219	12.05	265	14.92	0.31	#
miR165a-3p	TCGGACCAGGCTTCCCCC	219	12.05	175	9.85	-0.29	6	Solyc00g050430.2.1[ genomic_reference:SL2.40ch00 gene_region:13663836-13666165 transcript_region:SL2.40ch00:13663836..13666165+ go_terms:GO:0005634,GO:0045449 functional_description:"BHLH transcription factor (AHRD V1 *-*- A9YWR2_MEDTR); contains Interpro domain(s) IPR011598 Helix-loop-helix DNA-binding "]~~Solyc00g134840.1.1[ evidence_code:10F0H0E0IEG genomic_reference:SL2.40ch00 gene_region:169…
miR4415a-5p	AAGTAGTGATGAAGTATTCAATG	207	11.39	0	0.01	-10.15	#
miR8030-5p	CGGGTTGGTTTGATCTCGGGTTGT	205	11.28	130	7.32	-0.62	#
miR2607	ATGTGATATAGTGAATGAAGTTGT	203	11.17	221	12.44	0.16	#
sly-miR160a	TGCCTGGCTCCCTGTATGCCA	203	11.17	136	7.66	-0.54	5	Solyc06g075150.2.1[ genomic_reference:SL2.40ch06 gene_region:43020594-43023443 transcript_region:SL2.40ch06:43020594..43023443+ go_terms:GO:0046982,GO:0005516 functional_description:"Auxin response factor 16 (AHRD V1 ***- D9IVB4_SOLLC); contains Interpro domain(s) IPR010525 Auxin response factor "]~~Solyc09g007810.2.1[ genomic_reference:SL2.40ch09 gene_region:1332643-1335760 transcript_region:SL2…
miR7503	AATCGATGATTGAACCAAGTTAGA	200	11	230	12.95	0.24	#
miR2096-3p	CTGAGTGGAAATCGGAGGGAT	200	11	140	7.88	-0.48	1	Solyc09g091940.2.1[ genomic_reference:SL2.40ch09 gene_region:66488331-66490173 transcript_region:SL2.40ch09:66488331..66490173- functional_description:"Unknown Protein (AHRD V1)"]
miR6164a	TCACATAAATTGAGACGTAGAGAG	194	10.67	176	9.91	-0.11	#
miR4414b	TGTGAATGATGCGGGAGATAA	192	10.56	1179	66.37	2.65	1	Solyc08g008490.2.1[ genomic_reference:SL2.40ch08 gene_region:2876847-2880673 transcript_region:SL2.40ch08:2876847..2880673- go_terms:GO:0004871 functional_description:"WD-40 repeat family protein (AHRD V1 **-- D7KS76_ARALY); contains Interpro domain(s) IPR020472 G-protein beta WD-40 repeat, region "]
miR7783-3p	ATGGCTCTGATACCATGTAGAGAA	191	10.51	174	9.8	-0.1	1	Solyc03g062910.2.1[ genomic_reference:SL2.40ch03 gene_region:29845433-29859257 transcript_region:SL2.40ch03:29845433..29859257+ go_terms:GO:0008409 functional_description:"5&apos-3&apos exonuclease N-terminal resolvase-like domain containing protein expressed (AHRD V1 *--- Q10PN8_ORYSJ); contains Interpro domain(s) IPR020046 5'-3' exonuclease, N-terminal resolvase-like domain "]
miR827-5p	TTTGTTGATGGTCATCTATTC	190	10.45	769	43.29	2.05	#
miR6203	AGACGATTAAACAAGACATGACAA	188	10.34	190	10.7	0.05	#
miR157d-3p	GCTCTCTATGCTTCTGTCATC	187	10.29	304	17.11	0.73	1	Solyc12g006180.1.1[ evidence_code:10F0H1E1IEG genomic_reference:SL2.40ch12 gene_region:723407-728206 transcript_region:SL2.40ch12:723407..728206+ go_terms:GO:0003676,GO:0000166 functional_description:"Heterogeneous nuclear ribonucleoprotein A3 (AHRD V1 *--- B6TGB9_MAIZE); contains Interpro domain(s) IPR000504 RNA recognition motif, RNP-1 "]
miR167b-3p	ATCAGATCATGTGGCAGCATCACC	179	9.85	158	8.89	-0.15	#
miR6137a	AGAGGAATTGTCGCTATAAGAATC	177	9.74	224	12.61	0.37	#
miR6173	TAGCCGTAAACGATGGAT	175	9.63	0	0.01	-9.91	4	Solyc02g063470.1.1[ evidence_code:10F0H1E0IEG genomic_reference:SL2.40ch02 gene_region:30137899-30138993 transcript_region:SL2.40ch02:30137899..30138993+ functional_description:"Dopamine beta-monooxygenase (AHRD V1 *--- B6SK92_MAIZE); contains Interpro domain(s) IPR006593 Cytochrome b561/ferric reductase transmembrane "]~~Solyc02g083490.2.1[ genomic_reference:SL2.40ch02 gene_region:41449952-41451…
miR1511	AACCTGCTCTGATACCATGAAGAA	172	9.46	145	8.16	-0.21	2	Solyc01g110700.2.1[ genomic_reference:SL2.40ch01 gene_region:89071526-89315619 transcript_region:SL2.40ch01:89071526..89315619- functional_description:"Unknown Protein (AHRD V1)"]~~Solyc01g111180.2.1[ genomic_reference:SL2.40ch01 gene_region:89072019-89286640 transcript_region:SL2.40ch01:89072019..89286640- functional_description:"Unknown Protein (AHRD V1)"]
miR1886g-5p	AGATGATATCAACGTTTGGACATA	168	9.24	205	11.54	0.32	#
miR5486	TAGGGACTTCATATTCTATCA	168	9.24	187	10.53	0.19	#
miR8031	ATTTAGACACTTCAACTAGGACTG	168	9.24	181	10.19	0.14	#
miR5281b	CTACATAAAATAGGACGGAGGGAG	157	8.64	190	10.7	0.31	#
miR5171	ACTTATAATATGGGACGGAGGAAG	153	8.42	180	10.13	0.27	#
miR6472	TATGAATTCTAGGTCTTCTTTC	149	8.2	160	9.01	0.14	1	Solyc05g044490.2.1[ genomic_reference:SL2.40ch05 gene_region:55767048-55771482 transcript_region:SL2.40ch05:55767048..55771482+ go_terms:GO:0006952,GO:0006915 functional_description:"Cc-nbs-lrr, resistance protein"]
miR857-5p	AACACTTTGACTCATACAACATA	144	7.92	164	9.23	0.22	#
miR8155	ATCGTAACCTGGCTCTGATACCA	138	7.59	91	5.12	-0.57	#
miR6265	TTAACTTTGACCAGATATTTGCAT	137	7.54	170	9.57	0.34	#
miR5494	TTATAGGAGTGTAATGTAGACGGT	135	7.43	0	0.01	-9.54	#
miR6269	TGTGAATAAGTGATTGTCTGA	134	7.37	107	6.02	-0.29	8	Solyc01g007640.2.1[ genomic_reference:SL2.40ch01 gene_region:1883398-1890719 transcript_region:SL2.40ch01:1883398..1890719+ go_terms:GO:0005524,GO:0017111,GO:0009507 functional_description:"Ycf2 (AHRD V1 ***- D2KLP5_OLEEU); contains Interpro domain(s) IPR008543 Chloroplast Ycf2 "]~~Solyc01g017130.1.1[ evidence_code:10F0H1E0IEG genomic_reference:SL2.40ch01 gene_region:23880666-23880896 transcript_…
miR530a	TGCATTTGCACCTGCACCTTT	133	7.32	164	9.23	0.34	1	Solyc09g083390.1.1[ evidence_code:10F0H1E1IEG genomic_reference:SL2.40ch09 gene_region:64430826-64435389 transcript_region:SL2.40ch09:64430826..64435389- go_terms:GO:0005634,GO:0008270 functional_description:"Genomic DNA chromosome 5 TAC clone K9D7 (AHRD V1 *-*- Q9FIX7_ARATH); contains Interpro domain(s) IPR018144 Plus-3 domain, subgroup "]
miR5632	TAGGTATTTATAGATTGGATAAGC	133	7.32	139	7.83	0.1	#
sly-miR1919	ACGAGAGTCATCTGTGACAGG	132	7.26	69	3.88	-0.9	#
miR8027	ATCTCGAGATACATGTATTTGGAC	131	7.21	122	6.87	-0.07	1	Solyc09g007910.2.1[ genomic_reference:SL2.40ch09 gene_region:1429132-1437334 transcript_region:SL2.40ch09:1429132..1437334+ go_terms:GO:0004397,GO:0045548 functional_description:"Phenylalanine ammonia-lyase (AHRD V1 **** B5LAW0_CAPAN); contains Interpro domain(s) IPR005922 Phenylalanine ammonia-lyase "]
miR8138	TAAAGATTGGATTAACAAGGGAAA	125	6.88	148	8.33	0.28	#
miR4249	TGAAGTTAAAGAAGTTTGAGGTA	125	6.88	119	6.7	-0.04	#
miR3514-3p	TCACCGTTAATCAGAGATCTCGAT	120	6.6	137	7.71	0.22	#
miR3634-5p	GGCATATGCGTGGACGTAACAGA	117	6.44	123	6.92	0.11	#
miR5049c	ATGACAAGTATTTTGAACGGATGG	117	6.44	0	0.01	-9.33	#
sly-miR399	TGCCAAAGGAGAGTTGCCCTA	116	6.38	85	4.79	-0.42	1	Solyc01g096930.2.1[ genomic_reference:SL2.40ch01 gene_region:79693945-79699772 transcript_region:SL2.40ch01:79693945..79699772+ go_terms:GO:0004012 functional_description:"Phospholipid-transporting ATPase (AHRD V1 **** B6JZB6_SCHJY); contains Interpro domain(s) IPR006539 ATPase, P-type, phospholipid-translocating, flippase "]
miR7525	AGGCGTTTTGGTACATTTGACATA	112	6.16	104	5.85	-0.07	#
miR2619b-5p	AGATGTGTTTGATTTTTGGAA	105	5.78	130	7.32	0.34	6	Solyc00g164680.1.1[ evidence_code:10F0H1E0IEG genomic_reference:SL2.40ch00 gene_region:17843143-17845746 transcript_region:SL2.40ch00:17843143..17845746+ go_terms:GO:0016020,GO:0009073 functional_description:"ABC transporter G family member 11 (AHRD V1 ***- AB11G_ARATH); contains Interpro domain(s) IPR013525 ABC-2 type transporter "]~~Solyc01g105380.1.1[ evidence_code:10F0H0E0IEG genomic_referenc…
miR6035	TGGATAGTTAAAATGCATGTTCGT	104	5.72	111	6.25	0.13	#
miR5830	ATGAGATGGGTAGATGTTTAGACA	104	5.72	81	4.56	-0.33	#
miR6451	TATGTGAGATCATGTTAGGTG	101	5.56	88	4.95	-0.17	1	Solyc09g091560.2.1[ genomic_reference:SL2.40ch09 gene_region:66163104-66169198 transcript_region:SL2.40ch09:66163104..66169198+ functional_description:"Ankyrin repeat domain-containing protein 13C-A (AHRD V1 *-*- C0H9Z7_SALSA); contains Interpro domain(s) IPR002110 Ankyrin "]
miR5169	TTTGACACAATGTATGTAGAATA	93	5.12	74	4.17	-0.3	#
miR397a	TGATTGAGTGCAGCGTTGATG	93	5.12	31	1.75	-1.55	11	Solyc02g062650.2.1[ genomic_reference:SL2.40ch02 gene_region:28968216-28970551 transcript_region:SL2.40ch02:28968216..28970551- go_terms:GO:0048046,GO:0055114 functional_description:"Laccase (AHRD V1 ***- Q9AUI0_PINTA); contains Interpro domain(s) IPR017761 Laccase "]~~Solyc05g043360.1.1[ evidence_code:10F0H1E1IEG genomic_reference:SL2.40ch05 gene_region:55217891-55222581 transcript_region:SL2.40…
miR4995	GGCAGTGGCTTGGTTAAGGGAAC	93	5.12	0	0.01	-9	#
miR5568f-3p	TCTGATAATTTGGCACTGGAG	90	4.95	108	6.08	0.3	#
sly-miR397	ATTGAGTGCAGCGTTGATGA	90	4.95	31	1.75	-1.5	16	Solyc02g062650.2.1[ genomic_reference:SL2.40ch02 gene_region:28968216-28970551 transcript_region:SL2.40ch02:28968216..28970551- go_terms:GO:0048046,GO:0055114 functional_description:"Laccase (AHRD V1 ***- Q9AUI0_PINTA); contains Interpro domain(s) IPR017761 Laccase "]~~Solyc02g065080.2.1[ genomic_reference:SL2.40ch02 gene_region:30825650-30835753 transcript_region:SL2.40ch02:30825650..30835753- g…
miR5049-3p	ACAAGTAAATAGAACGGAGGAAGT	89	4.9	65	3.66	-0.42	#
miR5537	ATGTTTGTTATTGATCGTTTTGT	87	4.79	0	0.01	-8.9	#
miR2606c	AAGCTAAGGAACCATACAAAAAAA	86	4.73	82	4.62	-0.04	1	Solyc01g098490.2.1[ genomic_reference:SL2.40ch01 gene_region:80751588-80755732 transcript_region:SL2.40ch01:80751588..80755732+ go_terms:GO:0016020,GO:0016021 functional_description:"Solute carrier family 2 facilitated glucose transporter member 8 (AHRD V1 ***- B6SSR3_MAIZE); contains Interpro domain(s) IPR003663 Sugar/inositol transporter "]
miR3947-5p	TATATCCATGTAGACACGTCACA	81	4.46	0	0.01	-8.8	#
miR5751	TTGATTGATCAGATGTATTTTT	76	4.18	124	6.98	0.74	1	Solyc08g067850.2.1[ genomic_reference:SL2.40ch08 gene_region:54091438-54109140 transcript_region:SL2.40ch08:54091438..54109140- functional_description:"Homology to unknown gene (AHRD V1 **-- Q016Y8_OSTTA); contains Interpro domain(s) IPR007452 Protein of unknown function DUF490 "]
miR8010	AGGACTCTAGTTAAATTTAGGTGT	74	4.07	119	6.7	0.72	#
miR6299	ATTAAAATTACTGAATTCTGTCGA	69	3.8	62	3.49	-0.12	#
miR169b	CAGCCAAGGATGACTTGCCGG	68	3.7406	43	2.4207	-0.627845	2	Solyc03g121940.2.1[ genomic_reference:SL2.40ch03 gene_region:63991444-63996098 transcript_region:SL2.40ch03:63991444..63996098- go_terms:GO:0005634 functional_description:"Nuclear transcription factor Y subunit A-3 (AHRD V1 *-*- B6TQI5_MAIZE); contains Interpro domain(s) IPR001289 CCAAT-binding transcription factor, subunit B "]~~Solyc08g062210.2.1[ genomic_reference:SL2.40ch08 gene_region:479641…
miR7984d-5p	ATCTGAACTTTGACCGAAGTTGCT	67	3.69	62	3.49	-0.08	#
sly-miR482c	TCTTGCCAATACCGCCCATTCC	132	3.58	65	7.43	1.06	6	Solyc05g008070.2.1[ genomic_reference:SL2.40ch05 gene_region:2500501-2503179 transcript_region:SL2.40ch05:2500501..2503179+ go_terms:GO:0005515,GO:0000166 functional_description:"Cc-nbs-lrr, resistance protein"]~~Solyc07g049700.1.1[ evidence_code:10F0H1E1IEG genomic_reference:SL2.40ch07 gene_region:57376807-57379383 transcript_region:SL2.40ch07:57376807..57379383- go_terms:GO:0005515,GO:0000166 f…
miR398a-3p	TATGTTCTCAGGTCGCCCCTA	65	3.58	32	1.8	-0.99	#
miR3511-3p	TTTACCATGGCATCTTGTAGA	62	3.41	52	2.93	-0.22	2	Solyc06g011320.1.1[ evidence_code:10F0H0E0IEG genomic_reference:SL2.40ch06 gene_region:6477626-6478261 transcript_region:SL2.40ch06:6477626..6478261+ functional_description:"Nodulin / glutamate-ammonia ligase-like protein (AHRD V1 *-*- Q8W4B7_ARATH)"]~~Solyc10g083780.1.1[ evidence_code:10F1H1E1IEG genomic_reference:SL2.40ch10 gene_region:62858795-62864011 transcript_region:SL2.40ch10:62858795..62…
miR156d-3p	GCTCTCTATGCTTCCGTCATCC	61	3.36	93	5.24	0.64	#
miR437x-3p	TTTGACATGAAGGATCTAGGA	61	3.36	88	4.95	0.56	#
miR5293	TGGTGAAGAAGTGGAAAAGAAA	61	3.36	62	3.49	0.06	#
miR2590g	AAAGTGAACTGAGAGTAAAGGTG	59	3.25	0	0.01	-8.34	1	Solyc05g055420.2.1[ genomic_reference:SL2.40ch05 gene_region:64216268-64222017 transcript_region:SL2.40ch05:64216268..64222017- go_terms:GO:0016757 functional_description:"Exostosin-2 (AHRD V1 *-*- Q0IFF4_AEDAE); contains Interpro domain(s) IPR015338 EXTL2, alpha-1,4-N-acetylhexosaminyltransferase "]
miR829.1	AGGCTCTGAACACCAAATGATGGA	58	3.19	41	2.31	-0.47	#
miR3513-3p	TTGAAGTCGAAGATGAAATTGTAT	55	3.03	54	3.04	0.01	#
miR5221	AGCAGAGATGGTTGTTTTAGACT	55	3.03	0	0.01	-8.24	#
miR7750-5p	AACTGAATCAGGCCTGACCAGCA	54	2.97	58	3.27	0.14	#
miR8001b-5p	GGGGATTAGTATGAAAATTAGCAT	51	2.81	76	4.28	0.61	#
miR5506	TGGATCTGCTTCTGTTGATGGTT	50	2.75	58	3.27	0.25	#
miR2616	ATTTTTGGGTTTGTTCGGTCGGAT	46	2.53	49	2.76	0.12	1	Solyc02g085180.2.1[ genomic_reference:SL2.40ch02 gene_region:42736730-42739537 transcript_region:SL2.40ch02:42736730..42739537- go_terms:GO:0003824 functional_description:"Catalytic/ hydrolase (AHRD V1 **** B6TJ32_MAIZE); contains Interpro domain(s) IPR000639 Epoxide hydrolase-like "]
miR5153	ATAGGATTCCACTGCCACGTAGAC	45	2.48	45	2.53	0.03	#
miR3946	TTTAGAACAAATGAGAAGAAGCAC	45	2.48	41	2.31	-0.1	1	Solyc03g111210.2.1[ genomic_reference:SL2.40ch03 gene_region:55894950-55898197 transcript_region:SL2.40ch03:55894950..55898197- go_terms:GO:0034046 functional_description:"Pentatricopeptide repeat-containing protein (AHRD V1 ***- D7MAN3_ARALY); contains Interpro domain(s) IPR002885 Pentatricopeptide repeat "]
miR8007b-5p	ATATGACACTTTTTGATTTCGGAA	44	2.42	38	2.14	-0.18	#
miR7502	TTATTGAACAGTGAGAATGAAGAA	44	2.42	38	2.14	-0.18	#
miR398a-5p	GGGTTGATTTGAGAACATATG	44	2.42	0	0.01	-7.92	1	Solyc11g064980.1.1[ evidence_code:10F0H0E0IEG genomic_reference:SL2.40ch11 gene_region:47382777-47383043 transcript_region:SL2.40ch11:47382777..47383043- functional_description:"Unknown Protein (AHRD V1)"]
miR5162	AGATGACCTAAAATACCCTTGAAC	41	2.26	38	2.14	-0.08	#
miR1439	TCTTTGTGAAACGGTAGGAGTATT	40	2.2	44	2.48	0.17	1	Solyc09g092380.2.1[ genomic_reference:SL2.40ch09 gene_region:66843541-66848047 transcript_region:SL2.40ch09:66843541..66848047+ go_terms:GO:0004013 functional_description:"Adenosylhomocysteinase (AHRD V1 **** Q2XTD0_SOLTU); contains Interpro domain(s) IPR000043 S-adenosyl-L-homocysteine hydrolase "]
miR4371a	AAGTGCTGACATGACATAGAAAGT	39	2.15	50	2.81	0.39	#
miR5083	AGACTACAATTATCTGATCA	39	2.15	49	2.76	0.36	1	Solyc05g044490.2.1[ genomic_reference:SL2.40ch05 gene_region:55767048-55771482 transcript_region:SL2.40ch05:55767048..55771482+ go_terms:GO:0006952,GO:0006915 functional_description:"Cc-nbs-lrr, resistance protein"]
miR8008a	ATCTGACAAAAAGCGACGGACAGT	39	2.15	31	1.75	-0.3	#
miR2089-3p	ATGATTGTGATGTAATGGTAAAAT	39	2.15	27	1.52	-0.5	#
miR8145	AAAACAGATCAGATGACAGCT	39	2.15	0	0.01	-7.75	1	Solyc10g054440.1.1[ evidence_code:10F1H1E1IEG genomic_reference:SL2.40ch10 gene_region:50892473-50894596 transcript_region:SL2.40ch10:50892473..50894596- go_terms:GO:0008792 functional_description:"Arginine decarboxylase (AHRD V1 **** Q5F307_SOLLC); contains Interpro domain(s) IPR002985 Arginine decarboxylase "]
miR5557-5p	AACAAGTACTGATAGCGAACCACA	37	2.04	31	1.75	-0.22	#
miR171b-3p	TTGAGCCGCGTCAATATCTCT	36	1.98	40	2.25	0.19	#
miR1222a	TTGAAGGAGTTGTTTGGATGATA	35	1.93	0	0.01	-7.59	2	Solyc01g005440.2.1[ genomic_reference:SL2.40ch01 gene_region:308888-312423 transcript_region:SL2.40ch01:308888..312423+ go_terms:GO:0042802 functional_description:"Jasmonate ZIM-domain protein 3 (AHRD V1 **-- B2XVS2_SOLLC); contains Interpro domain(s) IPR010399 Tify "]~~Solyc09g075950.1.1[ evidence_code:10F0H1E1IEG genomic_reference:SL2.40ch09 gene_region:63079410-63081140 transcript_region:SL2.4…
miR950-5p	CAATCTTGGGCCCAACGATGGTT	35	1.93	0	0.01	-7.59	#
miR6297a	AAATAAATTTCGTCGCGCCAAAAT	34	1.87	38	2.14	0.19	#
miR6020a-3p	AATACTCGTAAAACATTTAC	32	1.76	42	2.36	0.43	#
miR4367	ACTGAACCCTGCAGAACTAAATCC	31	1.71	30	1.69	-0.01	#
miR1028b-5p	ATCTTAGATACATACGAATCCACC	31	1.71	29	1.63	-0.06	#
sly-miR171b	TTGAGCCGTGCCAATATCACG	27	1.49	34	1.91	0.37	3	Solyc01g079330.2.1[ genomic_reference:SL2.40ch01 gene_region:70909331-70918655 transcript_region:SL2.40ch01:70909331..70918655- go_terms:GO:0005515 functional_description:"ATP dependent RNA helicase (AHRD V1 *-*- B3LNW9_YEAS1); contains Interpro domain(s) IPR011545 DNA/RNA helicase, DEAD/DEAH box type, N-terminal "]~~Solyc01g090950.2.1[ genomic_reference:SL2.40ch01 gene_region:76416878-76419772 t…
miR397-3p	ATCAACGCTAAACTCGATCA	27	1.49	0	0.01	-7.21	#
miR8034	ATGACAAACACTGCAAAAGCTTCA	26	1.43	34	1.91	0.42	1	Solyc07g026810.2.1[ genomic_reference:SL2.40ch07 gene_region:31740324-31752580 transcript_region:SL2.40ch07:31740324..31752580- go_terms:GO:0006457,GO:0031072 functional_description:"Chaperone protein dnaJ (AHRD V1 *-*- C2KX40_9FIRM); contains Interpro domain(s) IPR003095 Heat shock protein DnaJ "]
miR393a	TCCAAAGGGATCGCATTGATCC	26	1.43	28	1.58	0.14	3	Solyc06g008470.1.1[ evidence_code:10F0H1E0IEG genomic_reference:SL2.40ch06 gene_region:2372010-2372183 transcript_region:SL2.40ch06:2372010..2372183+ functional_description:"Auxin signaling F-box 1 (Fragment) (AHRD V1 **-- D3K013_ARATH)"]~~Solyc06g008780.1.1[ evidence_code:10F0H1E0IEG genomic_reference:SL2.40ch06 gene_region:2707524-2710489 transcript_region:SL2.40ch06:2707524..2710489- go_terms:…
miR6020a-5p	TAAATGTTTTCCGAGTATCTTT	26	1.43	27	1.52	0.09	1	Solyc01g066020.1.1[ evidence_code:10F0H1E0IEG genomic_reference:SL2.40ch01 gene_region:65280557-65284003 transcript_region:SL2.40ch01:65280557..65284003- go_terms:GO:0030275,GO:0000166 functional_description:"Tir-nbs-lrr, resistance protein"]
miR3623-5p	TCAGAATTTCGATCCAAGCATCCA	26	1.43	0	0.01	-7.16	#
miR414	TCCATCTTTCAATCTCGATCGTCA	24	1.32	0	0.01	-7.04	#
miR8000	ACACTGAAGAACCGACACCGAAGA	22	1.21	19	1.07	-0.18	#
miR1067	ACTACTCGAAGGATTTGATGCGCA	20	1.1	25	1.41	0.36	#
miR6232b-3p	AATGTTCGTTGTACCAGAAAAAGT	20	1.1	0	0.01	-6.78	#
miR7696c-5p	AGAGGTCTCATAATTCAGAAAAGA	20	1.1	0	0.01	-6.78	#
miR7984d-3p	AGCAATTTCGGTCAAAGTTAGGTA	19	1.05	29	1.63	0.64	#
miR5304-3p	AGATGAGTATGGTGCATTGGA	19	1.05	0	0.01	-6.71	#
miR395a	CTGAAGTGTTTGGGGGAACTC	18	0.99	16	0.9	-0.14	4	Solyc03g005260.2.1[ genomic_reference:SL2.40ch03 gene_region:148411-153101 transcript_region:SL2.40ch03:148411..153101- go_terms:GO:0004781 functional_description:"Sulfate adenylyltransferase (AHRD V1 **** Q43183_SOLTU); contains Interpro domain(s) IPR002650 ATP-sulfurylase "]~~Solyc04g054730.2.1[ genomic_reference:SL2.40ch04 gene_region:52246216-52251232 transcript_region:SL2.40ch04:52246216..52…
miR1446	TGAACTCTCTCCCTCAATGGCT	18	0.99	0	0.01	-6.63	1	Solyc03g110950.1.1[ evidence_code:10F0H1E0IEG genomic_reference:SL2.40ch03 gene_region:55727909-55729501 transcript_region:SL2.40ch03:55727909..55729501+ go_terms:GO:0005515,GO:0003700 functional_description:"GRAS family transcription factor (AHRD V1 **-* B9IF61_POPTR); contains Interpro domain(s) IPR005202 GRAS transcription factor "]
miR1852	AATGAATGGATTCAGAATCAGGCT	18	0.99	0	0.01	-6.63	#
miR6025a	TACCAATAATTGAGATAACATC	17	0.94	24	1.35	0.53	6	Solyc05g005330.2.1[ genomic_reference:SL2.40ch05 gene_region:262592-266801 transcript_region:SL2.40ch05:262592..266801+ go_terms:GO:0006952,GO:0006915 functional_description:"Cc-nbs-lrr, resistance protein with an R1 specific domain"]~~Solyc05g012890.1.1[ evidence_code:10F0H1E1IEG genomic_reference:SL2.40ch05 gene_region:6033094-6036868 transcript_region:SL2.40ch05:6033094..6036868+ go_terms:GO:0…
miR5542	TTTGGCGATACGGTATCATGAGAT	16	0.88	21	1.18	0.43	#
miR8033-5p	TTCCAAAGCTGCAGAAATGAG	16	0.88	0	0.01	-6.46	1	Solyc05g051220.2.1[ genomic_reference:SL2.40ch05 gene_region:60621366-60632925 transcript_region:SL2.40ch05:60621366..60632925- go_terms:GO:0005242 functional_description:"Potassium channel (AHRD V1 **** D0EM91_9ROSI); contains Interpro domain(s) IPR002110 Ankyrin "]
miR5181c-3p	TACTGCTATGGATTGTATGGA	16	0.88	0	0.01	-6.46	#
sly-miR171d	TTGAGCCGCGCCAATATCAC	14	0.77	36	2.03	1.4	3	Solyc01g090950.2.1[ genomic_reference:SL2.40ch01 gene_region:76416878-76419772 transcript_region:SL2.40ch01:76416878..76419772- functional_description:"GRAS family transcription factor (AHRD V1 **-- B9GPD0_POPTR); contains Interpro domain(s) IPR005202 GRAS transcription factor "]~~Solyc02g079100.2.1[ genomic_reference:SL2.40ch02 gene_region:38295598-38299881 transcript_region:SL2.40ch02:38295598.…
sly-miR395	CTGAAGTGTTTGGGGGAACTCC	14	0.77	9	0.51	-0.6	#
miR7994a	ATATATAATACTTGAGCTAAATCC	13	0.72	13	0.73	0.03	#
miR4391	TCTGGCAAAGAACTCAAGAGGAAT	12	0.66	75	4.22	2.68	#
miR8012	AACGACTTTAAGTCACGTCTGGCC	12	0.66	13	0.73	0.15	#
miR8039	TTTCTATCTGAACTATACATCACC	12	0.66	0	0.01	-6.04	#
miR319a-5p	AGAGCTTCCTTCAGCCCACTC	11	0.61	0	0.01	-5.92	4	Solyc01g081640.2.1[ genomic_reference:SL2.40ch01 gene_region:73342271-73346170 transcript_region:SL2.40ch01:73342271..73346170- functional_description:"Legume lectin beta domain (AHRD V1 ***- A2Q3C0_MEDTR); contains Interpro domain(s) IPR010341 Protein of unknown function DUF936, plant "]~~Solyc01g109080.2.1[ genomic_reference:SL2.40ch01 gene_region:87877828-87898853 transcript_region:SL2.40ch01:…
miR8147	ACTTGATACTTCTGAATTGTGCAT	10	0.55	15	0.84	0.62	#
miR5081	AATTTGTAGTTAAATTGAATCAGT	10	0.55	13	0.73	0.41	#
sly-miR169c	CAGCCAAGGATGACTTGCCGA	10	0.55	12	0.68	0.3	2	Solyc03g121940.2.1[ genomic_reference:SL2.40ch03 gene_region:63991444-63996098 transcript_region:SL2.40ch03:63991444..63996098- go_terms:GO:0005634 functional_description:"Nuclear transcription factor Y subunit A-3 (AHRD V1 *-*- B6TQI5_MAIZE); contains Interpro domain(s) IPR001289 CCAAT-binding transcription factor, subunit B "]~~Solyc08g062210.2.1[ genomic_reference:SL2.40ch08 gene_region:479641…
sly-miR169b	TAGCCAAGGATGACTTGCCTG	10	0.55	2	0.11	-2.29	2	Solyc03g121940.2.1[ genomic_reference:SL2.40ch03 gene_region:63991444-63996098 transcript_region:SL2.40ch03:63991444..63996098- go_terms:GO:0005634 functional_description:"Nuclear transcription factor Y subunit A-3 (AHRD V1 *-*- B6TQI5_MAIZE); contains Interpro domain(s) IPR001289 CCAAT-binding transcription factor, subunit B "]~~Solyc08g062210.2.1[ genomic_reference:SL2.40ch08 gene_region:479641…
miR7743-3p	TTTGACTTTTGTGATTAGACTGTT	10	0.55	0	0.01	-5.78	#
miR6483	GATTGTGAAATTTTGGCAGGACTC	8	0.44	17	0.96	1.12	#
sly-miR1917	ATTAATAAAGAGTGCTAAAGT	8	0.44	5	0.28	-0.64	2	Solyc02g071710.2.1[ genomic_reference:SL2.40ch02 gene_region:35660897-35664118 transcript_region:SL2.40ch02:35660897..35664118+ go_terms:GO:0004091 functional_description:"GDSL esterase/lipase At1g29670 (AHRD V1 ***- GDL15_ARATH); contains Interpro domain(s) IPR001087 Lipase, GDSL "]~~Solyc07g025370.2.1[ genomic_reference:SL2.40ch07 gene_region:27573617-27577699 transcript_region:SL2.40ch07:27573…
miR3637-5p	ATTTAGTATTATGTTTTGTAGGAC	7	0.39	0	0.01	-5.27	#
miR170	TGATTGAGCCGTGTCAATATC	6	0.33	0	0.01	-5.04	2	Solyc01g090950.2.1[ genomic_reference:SL2.40ch01 gene_region:76416878-76419772 transcript_region:SL2.40ch01:76416878..76419772- functional_description:"GRAS family transcription factor (AHRD V1 **-- B9GPD0_POPTR); contains Interpro domain(s) IPR005202 GRAS transcription factor "]~~Solyc08g078800.1.1[ evidence_code:10F0H1E1IEG genomic_reference:SL2.40ch08 gene_region:59683241-59684665 transcript_r…
miR7484a	TTTGATATTAGGAGTAAAAGACAA	6	0.33	0	0.01	-5.04	#
miR837-3p	AAAGATCTACAAGAAACTAGATGA	5	0.28	12	0.68	1.3	#
sly-miR1918	TGTTGGTGAGAGTTCGATTCTC	5	0.28	4	0.23	-0.29	1	Solyc01g095820.2.1[ genomic_reference:SL2.40ch01 gene_region:78747065-78747691 transcript_region:SL2.40ch01:78747065..78747691- go_terms:GO:0008270 functional_description:"RING finger protein (AHRD V1 *-*- C6EUD3_SOYBN); contains Interpro domain(s) IPR001841 Zinc finger, RING-type "]
sly-miR169d	TAGCCAAGGATGACTTGCCTA	5	0.28	2	0.11	-1.29	5	Solyc01g006930.2.1[ genomic_reference:SL2.40ch01 gene_region:1506539-1511917 transcript_region:SL2.40ch01:1506539..1511917+ go_terms:GO:0003700,GO:0016566 functional_description:"Nuclear transcription factor Y subunit A-2 (AHRD V1 **** B6SM21_MAIZE); contains Interpro domain(s) IPR001289 CCAAT-binding transcription factor, subunit B "]~~Solyc01g008490.2.1[ genomic_reference:SL2.40ch01 gene_region…
sly-miR319	CTTGGACTGAAGGGAGCTCC	1	0.06	1	0.06	0.03	1	Solyc01g009070.2.1[ genomic_reference:SL2.40ch01 gene_region:3075589-3080069 transcript_region:SL2.40ch01:3075589..3080069- go_terms:GO:0003700 functional_description:"MYB transcription factor (AHRD V1 **-* Q9FR97_ARATH); contains Interpro domain(s) IPR015495 Myb transcription factor "]
sly-miR5303	TTTTTGAAGAGTTCGAGCAAC	1	0.06	0	0.01	-2.46	17	Solyc01g008100.2.1[ genomic_reference:SL2.40ch01 gene_region:2228923-2233157 transcript_region:SL2.40ch01:2228923..2233157+ go_terms:GO:0016757 functional_description:"Transferase transferring glycosyl groups (AHRD V1 **-* D7MH74_ARALY)"]~~Solyc01g010250.2.1[ genomic_reference:SL2.40ch01 gene_region:5033711-5037078 transcript_region:SL2.40ch01:5033711..5037078- go_terms:GO:0006098,GO:0005975 func…
miR398b-5p	AGGGGTATTGATAGAGGACACATG	0	0.01	3467	195.18	14.25	#
miR3514-5p	AGAGATCTCTGATTAACGGTGAAA	0	0.01	1792	100.88	13.3	#
miR396a	TTCCACAGCTTTCTTGAACTG	0	0.01	1747	98.35	13.26	2	Solyc00g105750.1.1[ evidence_code:10F0H0E0IEG genomic_reference:SL2.40ch00 gene_region:15950858-15953790 transcript_region:SL2.40ch00:15950858..15953790+ go_terms:GO:0008270 functional_description:"Mutator-like transposase (AHRD V1 *--- Q94HK4_ORYSA); contains Interpro domain(s) IPR004332 Transposase, MuDR, plant "]~~Solyc07g019640.1.1[ evidence_code:10F0H0E0IEG genomic_reference:SL2.40ch07 gene_…
miR8014-3p	AGATACAATGTTTGGCTAGATTA	0	0.01	1468	82.64	13.01	#
miR5049f	ACAATTAATAGTGGACGGAGGGAG	0	0.01	1349	75.94	12.89	#
miR5760	CTGCTTTTAGGATATGGTTAGGA	0	0.01	1309	73.69	12.85	1	Solyc01g014330.2.1[ genomic_reference:SL2.40ch01 gene_region:12041530-12042072 transcript_region:SL2.40ch01:12041530..12042072+ go_terms:GO:0008168 functional_description:"S-adenosyl-L-methionine carboxyl methyltransferase family protein (AHRD V1 -**- D7KVS6_ARALY); contains Interpro domain(s) IPR005299 SAM dependent carboxyl methyltransferase "]
miR7997c	ATGTTGCTCGGACTCTTCAAAAAT	0	0.01	703	39.58	11.95	10	Solyc01g044480.2.1[ genomic_reference:SL2.40ch01 gene_region:39141711-39165377 transcript_region:SL2.40ch01:39141711..39165377+ functional_description:"Elongation factor P (AHRD V1 ***- B6TAH3_MAIZE); contains Interpro domain(s) IPR008991 Translation protein SH3-like "]~~Solyc05g008790.2.1[ genomic_reference:SL2.40ch05 gene_region:3023478-3033476 transcript_region:SL2.40ch05:3023478..3033476+ go_…
miR529g	CAAGAGAGAGAACACAATGCC	0	0.01	686	38.62	11.92	#
miR5369	ATGTGAAAAGGAGATGTACA	0	0.01	377	21.22	11.05	#
miR6116-3p	TCATTTGACTCAAAGGATGACG	0	0.01	334	18.8	10.88	1	Solyc04g014220.1.1[ evidence_code:10F0H1E1IEG genomic_reference:SL2.40ch04 gene_region:4521572-4522696 transcript_region:SL2.40ch04:4521572..4522696+ go_terms:GO:0008270 functional_description:"RING finger protein (AHRD V1 *-*- C6EUD3_SOYBN); contains Interpro domain(s) IPR018957 Zinc finger, C3HC4 RING-type "]
miR843	ATTTAGTCGGAGCTTCAATATGGA	0	0.01	270	15.2	10.57	#
miR5151	AAATGATGTGGTGTAGTGAATGAA	0	0.01	233	13.12	10.36	#
miR2925	AGGCGGTCGCGGGCTCGT	0	0.01	224	12.61	10.3	2	Solyc05g050220.2.1[ genomic_reference:SL2.40ch05 gene_region:59415665-59420568 transcript_region:SL2.40ch05:59415665..59420568+ go_terms:GO:0043565 functional_description:"G-box binding factor 3 (AHRD V1 **** D7LDY1_ARALY); contains Interpro domain(s) IPR012900 G-box binding, MFMR "]~~Solyc09g061840.2.1[ genomic_reference:SL2.40ch09 gene_region:56053461-56059270 transcript_region:SL2.40ch09:56053…
miR8046-5p	CTATGATCGAAGTTTCAGAGGCAC	0	0.01	190	10.7	10.06	2	Solyc01g110700.2.1[ genomic_reference:SL2.40ch01 gene_region:89071526-89315619 transcript_region:SL2.40ch01:89071526..89315619- functional_description:"Unknown Protein (AHRD V1)"]~~Solyc01g111180.2.1[ genomic_reference:SL2.40ch01 gene_region:89072019-89286640 transcript_region:SL2.40ch01:89072019..89286640- functional_description:"Unknown Protein (AHRD V1)"]
miR2083-3p	AGAGTGACGAGTGAAATGGAAGA	0	0.01	180	10.13	9.98	#
miR419	TTTTGAGATGTGTGGATGTTG	0	0.01	149	8.39	9.71	1	Solyc10g011870.2.1[ genomic_reference:SL2.40ch10 gene_region:4141737-4146468 transcript_region:SL2.40ch10:4141737..4146468- go_terms:GO:0005783 functional_description:"Reticulon family protein (AHRD V1 ***- B2WS91_9BRAS); contains Interpro domain(s) IPR003388 Reticulon "]
miR5640	TGAGTAGAAGGAATTAGAGTT	0	0.01	133	7.49	9.55	1	Solyc01g060220.1.1[ evidence_code:10F0H0E0IEG genomic_reference:SL2.40ch01 gene_region:62621164-62621448 transcript_region:SL2.40ch01:62621164..62621448- functional_description:"Unknown Protein (AHRD V1)"]
miR2097-5p	GAGAGAGAGACTGGGCAGGGAGAG	0	0.01	132	7.43	9.54	#
miR1521b	GACTGTCTACTTGTGCATACTCAA	0	0.01	126	7.09	9.47	#
miR5815	AAGTTAAGGACACATATATGACAT	0	0.01	120	6.76	9.4	1	Solyc06g071080.2.1[ genomic_reference:SL2.40ch06 gene_region:40055467-40056449 transcript_region:SL2.40ch06:40055467..40056449+ go_terms:GO:0016020 functional_description:"Proton-dependent oligopeptide transport family protein (AHRD V1 **-- D7KH80_ARALY); contains Interpro domain(s) IPR000109 TGF-beta receptor, type I/II extracellular region "]
miR4993	GAGAGGCGGCGAGTAGAGGAGTG	0	0.01	113	6.36	9.31	#
miR5376	TCAAGATTTGAAGAATTTAGGTGC	0	0.01	109	6.14	9.26	1	Solyc02g061760.2.1[ genomic_reference:SL2.40ch02 gene_region:27854434-27861277 transcript_region:SL2.40ch02:27854434..27861277- go_terms:GO:0016020 functional_description:"Mate efflux family protein (AHRD V1 **-- D7LLI9_ARALY); contains Interpro domain(s) IPR002528 Multi antimicrobial extrusion protein MatE "]
miR6290	GTCAATGAGTCAGAGATCAGGGTA	0	0.01	108	6.08	9.25	#
miR2938	GATCTTTTGAGATGGTGTTGACAG	0	0.01	104	5.85	9.19	1	Solyc02g055460.1.1[ evidence_code:10F0H1E0IEG genomic_reference:SL2.40ch02 gene_region:26963327-26982393 transcript_region:SL2.40ch02:26963327..26982393- functional_description:"Disulfide-isomerase A3 (AHRD V1 *-*- C1BNX3_9MAXI); contains Interpro domain(s) IPR012335 Thioredoxin fold "]
miR5812	ACAAGAATTTTAAGATTGTGGA	0	0.01	80	4.5	8.81	1	Solyc06g050650.1.1[ evidence_code:10F0H1E0IEG genomic_reference:SL2.40ch06 gene_region:29875473-29878101 transcript_region:SL2.40ch06:29875473..29878101+ functional_description:"Serine/threonine-protein phosphatase 7 long form homolog (AHRD V1 *--- PPP7L_ARATH); contains Interpro domain(s) IPR019557 Aminotransferase-like, plant mobile domain "]
miR4221	AAGAGTTAGAAGTATCGTGAAGAT	0	0.01	79	4.45	8.8	#
miR5198	AGGGTGAAGAGAGAGATTAGGGAG	0	0.01	70	3.94	8.62	2	Solyc01g106940.2.1[ genomic_reference:SL2.40ch01 gene_region:86382163-86399044 transcript_region:SL2.40ch01:86382163..86399044+ go_terms:GO:0005634,GO:0003677,GO:0045449 functional_description:"Single myb histone 4 (Fragment) (AHRD V1 *--- A6MZD9_ORYSI); contains Interpro domain(s) IPR005818 Histone H1/H5 "]~~Solyc07g032510.2.1[ genomic_reference:SL2.40ch07 gene_region:39239627-39259864 transcrip…
miR5522	AGACAATAGGTGAATGGTGAGGAT	0	0.01	61	3.43	8.42	#
miR8021	TCAGGGCTCAAACTCGAGATCTCT	0	0.01	57	3.21	8.33	1	Solyc05g054430.2.1[ genomic_reference:SL2.40ch05 gene_region:63509079-63513645 transcript_region:SL2.40ch05:63509079..63513645+ go_terms:GO:0005515 functional_description:"DNA replication complex GINS protein PSF2 (AHRD V1 ***- B4FLH9_MAIZE); contains Interpro domain(s) IPR016906 GINS complex, PSF2 component, subgroup "]
miR5565e	TCTGTTTGGAGTCTGTTCGGA	0	0.01	53	2.98	8.22	1	Solyc08g006190.1.1[ evidence_code:10F0H1E0IEG genomic_reference:SL2.40ch08 gene_region:894407-897998 transcript_region:SL2.40ch08:894407..897998+ go_terms:GO:0003700 functional_description:"B3 domain-containing protein Os03g0212300 (AHRD V1 *-*- Y3123_ORYSJ); contains Interpro domain(s) IPR003340 Transcriptional factor B3 "]
miR5650	TTGATTTTGTGATCTTAGACATA	0	0.01	48	2.7	8.08	#
miR4245	ACAAAGTTTGATATCGTGACAATA	0	0.01	47	2.65	8.05	3	Solyc01g059980.2.1[ genomic_reference:SL2.40ch01 gene_region:62201815-62226187 transcript_region:SL2.40ch01:62201815..62226187+ go_terms:GO:0005975 functional_description:"Beta-glucanase (AHRD V1 ***- Q53X08_NICPL); contains Interpro domain(s) IPR000490 Glycoside hydrolase, family 17 "]~~Solyc01g059990.2.1[ genomic_reference:SL2.40ch01 gene_region:62210623-62226187 transcript_region:SL2.40ch01:62…
miR5282	GAGGATTGTAGAGAGGATTTCAA	0	0.01	44	2.48	7.95	#
miR5061	TCTGATTCTGTCACTGATCGCTA	0	0.01	44	2.48	7.95	#
miR1887	ATTAGATTGTCTTGAATATGAG	0	0.01	43	2.42	7.92	#
miR319b	AGCTGCCGACTCATTCATCCA	0	0.01	38	2.14	7.74	1	Solyc01g096690.1.1[ evidence_code:10F0H1E0IEG genomic_reference:SL2.40ch01 gene_region:79475882-79480057 transcript_region:SL2.40ch01:79475882..79480057- go_terms:GO:0004672,GO:0005515 functional_description:"Receptor-like kinase (AHRD V1 *-** C6ZRP5_SOYBN); contains Interpro domain(s) IPR002290 Serine/threonine protein kinase "]
miR5515	TCGATGGTTGTTCTGACAGAG	0	0.01	35	1.97	7.62	#
miR7819	TCTTGAGGAAGATGATGAAGTCGT	0	0.01	33	1.86	7.54	#
miR7980a	TGAGATGGAATACAATGTTTGGAC	0	0.01	33	1.86	7.54	#
miR6109	TGGAGGGTGGTTATTCATATGAAT	0	0.01	31	1.75	7.45	#
miR5024-5p	ATGACAAGGGCAAATATATCAACA	0	0.01	30	1.69	7.4	#
miR8017	ATCCAATTAAGTGTATCGTCTCA	0	0.01	29	1.63	7.35	#
miR6252	ATTCTGTTGATATAAGAGAAGATT	0	0.01	28	1.58	7.3	#
miR4348	ATAACTTGTAAGAATGAGTGGCAT	0	0.01	27	1.52	7.25	#
miR2275c	ACATATTGGAGCGAATACAAACTG	0	0.01	25	1.41	7.14	#
miR5340	TGATGTACGTGTGAATTTAAA	0	0.01	25	1.41	7.14	#
miR6261	AATGTGATTTATGGTAGAAGCAGA	0	0.01	24	1.35	7.08	#
miR4372a	AAAAATGTGACATGTGACGAGTA	0	0.01	23	1.29	7.02	#
miR5716	TCTGGATAATTGTAGATGATACA	0	0.01	23	1.29	7.02	#
miR5828	AATTAACGGCATTAAAGTAAATCA	0	0.01	19	1.07	6.74	#
miR172g-3p	GGAATCTTGATGATGCTGCAG	0	0.01	17	0.96	6.58	8	Solyc02g064960.2.1[ genomic_reference:SL2.40ch02 gene_region:30651561-30655131 transcript_region:SL2.40ch02:30651561..30655131+ go_terms:GO:0003677 functional_description:"AP2-like ethylene-responsive transcription factor At1g16060 (AHRD V1 *-*- AP2L1_ARATH); contains Interpro domain(s) IPR001471 Pathogenesis-related transcriptional factor and ERF, DNA-binding "]~~Solyc02g093150.2.1[ genomic_refe…
miR3437-5p	AAAAAACAATGAGATCGCCACGGT	0	0.01	17	0.96	6.58	#
miR478d	TACATTTCTTCTATTGTTAGTA	0	0.01	16	0.9	6.49	#
miR170-5p	TATTGGCCTGGTTCACTCAGA	0	0.01	14	0.79	6.3	#
miR5079a	TCTTGGCATCTGTTATTTTGGCAC	0	0.01	10	0.56	5.82	#
miR2111a-5p	TAATCTGCATCCTGAGGTTTA	0	0.01	9	0.51	5.66	2	Solyc06g083390.2.1[ genomic_reference:SL2.40ch06 gene_region:45091916-45094287 transcript_region:SL2.40ch06:45091916..45094287- go_terms:GO:0005515 functional_description:"RPM1 interacting protein 4 transcript 2 (AHRD V1 ***- D2J0Y3_9ASTR); contains Interpro domain(s) IPR008700 Defence response, Rin4 "]~~Solyc07g009410.2.1[ genomic_reference:SL2.40ch07 gene_region:4479008-4481086 transcript_regio…
miR319-3p	TTGGACTGAAGGGTTTCCTTC	0	0.01	9	0.51	5.66	9	Solyc02g077250.2.1[ genomic_reference:SL2.40ch02 gene_region:36822112-36823838 transcript_region:SL2.40ch02:36822112..36823838- functional_description:"Transcription factor CYCLOIDEA (Fragment) (AHRD V1 *-*- CYCLD_ANTML); contains Interpro domain(s) IPR005333 Transcription factor, TCP "]~~Solyc05g012840.1.1[ evidence_code:10F0H1E0IEG genomic_reference:SL2.40ch05 gene_region:5987496-5988167 transc…
miR5038a	GAGACATTTGTGCCTCTGTCGTCA	0	0.01	7	0.39	5.3	#
sly-miR1916	ATTTCACTTAGACACCTCAA	0	0.01	2	0.11	3.49	1	Solyc06g069610.1.1[ evidence_code:10F0H1E0IEG genomic_reference:SL2.40ch06 gene_region:39741466-39744893 transcript_region:SL2.40ch06:39741466..39744893+ go_terms:GO:0019199,GO:0005057 functional_description:"Receptor-like protein kinase At3g21340 (AHRD V1 *-** RLK6_ARATH); contains Interpro domain(s) IPR002290 Serine/threonine protein kinase "]

## Sheet: Table S2
Table S2 List of novel miRNAs identified in this study, and their expression levels and the predicted target genes.
miR ID	sequence	C1D-counts	C1D-TPM	A1D-counts	A1D-TPM	fold-change(log2 A1D/C1D)	numbers of targets	target genes
novel_mir_136	GTCAAAGGGCGAAGATGGCATG	6	0.330051	6	0.337774	0.0333713	17	Solyc00g006650.1.1[ evidence_code:10F0H0E0IEG genomic_reference:SL2.40ch00 gene_region:5617611-5617769 transcript_region:SL2.40ch00:5617611..5617769- functional_description:"Unknown Protein (AHRD V1)"]~~Solyc00g008000.1.1[ evidence_code:10F0H0E0IEG genomic_reference:SL2.40ch00 gene_region:7528994-7535366 transcript_region:SL2.40ch00:7528994..7535366- functional_description:"Unknown Protein (AHRD …
novel_mir_497	AAATGACAAAGTTGAGAGATATA	9	0.495076	0	0.01	-5.62958	1	Solyc00g007270.2.1[ genomic_reference:SL2.40ch00 gene_region:6900991-6904901 transcript_region:SL2.40ch00:6900991..6904901- go_terms:GO:0005515,GO:0043023 functional_description:"Translation initiation factor (AHRD V1 ***- A6ZWQ9_YEAS7); contains Interpro domain(s) IPR002769 Translation initiation factor IF6 "]
novel_mir_498	GAGTGAAAATTGAAAGTTGAGTA	24	1.3202	0	0.01	-7.04462	1	Solyc00g009100.2.1[ genomic_reference:SL2.40ch00 gene_region:8793413-8800152 transcript_region:SL2.40ch00:8793413..8800152- go_terms:GO:0003723 functional_description:"30S ribosomal protein S1-like (AHRD V1 ***- Q5ZC75_ORYSJ); contains Interpro domain(s) IPR003029 Ribosomal protein S1, RNA binding domain "]
novel_mir_581	CAACGGCGTAGCACGGACGAGC	9	0.495076	0	0.01	-5.62958	5	Solyc00g011130.1.1[ evidence_code:10F0H0E0IEG genomic_reference:SL2.40ch00 gene_region:10075542-10075697 transcript_region:SL2.40ch00:10075542..10075697+ functional_description:"Unknown Protein (AHRD V1)"]~~Solyc01g058500.2.1[ genomic_reference:SL2.40ch01 gene_region:59683048-59683563 transcript_region:SL2.40ch01:59683048..59683563- functional_description:"Unknown Protein (AHRD V1)"]~~Solyc02g049…
novel_mir_513	CACTTGACTGTAAGGAGAGGGGC	11	0.605093	0	0.01	-5.91908	6	Solyc00g020000.1.1[ evidence_code:10F0H0E0IEG genomic_reference:SL2.40ch00 gene_region:11806347-11806520 transcript_region:SL2.40ch00:11806347..11806520+ functional_description:"Unknown Protein (AHRD V1)"]~~Solyc00g125980.1.1[ evidence_code:10F0H1E1IEG genomic_reference:SL2.40ch00 gene_region:16637694-16637897 transcript_region:SL2.40ch00:16637694..16637897+ functional_description:"NADH-ubiquinon…
novel_mir_662	ATCAGGTAAGATTTTGCATG	8	0.440068	0	0.01	-5.45965	5	Solyc00g026160.2.1[ genomic_reference:SL2.40ch00 gene_region:12327999-12331963 transcript_region:SL2.40ch00:12327999..12331963+ go_terms:GO:0000293 functional_description:"Ferric reductase oxidase (AHRD V1 **** D6RVS5_HORVU); contains Interpro domain(s) IPR013121 Ferric reductase, NAD binding "]~~Solyc01g067590.2.1[ genomic_reference:SL2.40ch01 gene_region:68779437-68791512 transcript_region:SL2.…
novel_mir_74	TATGCATTGTTTGGTTTGGTGTA	21	1.15518	22	1.23851	0.100485	1	Solyc00g084750.2.1[ genomic_reference:SL2.40ch00 gene_region:15162739-15164113 transcript_region:SL2.40ch00:15162739..15164113- functional_description:"Pentatricopeptide repeat-containing protein (AHRD V1 ***- D7LPW5_ARALY); contains Interpro domain(s) IPR002885 Pentatricopeptide repeat "]
novel_mir_259	TCAATTTAAGCGGAATGATTTG	34	1.87029	34	1.91405	0.0333713	7	Solyc00g125580.1.1[ evidence_code:10F0H0E0IEG genomic_reference:SL2.40ch00 gene_region:16625580-16626763 transcript_region:SL2.40ch00:16625580..16626763- go_terms:GO:0006508 functional_description:"Ulp1 protease family C-terminal catalytic domain containing protein (AHRD V1 ***- Q60D46_SOLDE); contains Interpro domain(s) IPR003653 Peptidase C48, SUMO/Sentrin/Ubl1 "]~~Solyc01g059760.1.1[ evidence_…
novel_mir_253	TCTGTGTTTGGGAAGTATGAC	21716	1194.56	17276	972.564	-0.296618	1	Solyc00g128870.2.1[ genomic_reference:SL2.40ch00 gene_region:16727160-16728659 transcript_region:SL2.40ch00:16727160..16728659+ go_terms:GO:0016787 functional_description:"Nudix hydrolase 1 (AHRD V1 ***- A6ANR4_VIBHA); contains Interpro domain(s) IPR000086 NUDIX hydrolase domain "]
novel_mir_214	GTGGACTCGCATTTAGGCCGG	49	2.69541	44	2.47701	-0.121907	1	Solyc00g179640.1.1[ evidence_code:10F0H0E0IEG genomic_reference:SL2.40ch00 gene_region:18271616-18272350 transcript_region:SL2.40ch00:18271616..18272350- functional_description:"Unknown Protein (AHRD V1)"]
novel_mir_335	GTCTGGGTGGTGTAGTCGGTT	1983	109.082	1611	90.6924	-0.266357	1	Solyc00g183550.1.1[ evidence_code:10F0H0E0IEG genomic_reference:SL2.40ch00 gene_region:18380620-18383381 transcript_region:SL2.40ch00:18380620..18383381- functional_description:"Unknown Protein (AHRD V1)"]
novel_mir_593	TCCGGAGTCATACGACACACA	201	11.0567	0	0.01	-10.1107	16	Solyc00g195350.1.1[ evidence_code:10F0H1E0IEG genomic_reference:SL2.40ch00 gene_region:18706804-18707118 transcript_region:SL2.40ch00:18706804..18707118+ functional_description:"Serine/threonine-protein phosphatase 7 long form homolog (AHRD V1 ***- PPP7L_ARATH); contains Interpro domain(s) IPR019557 Aminotransferase-like, plant mobile domain "]~~Solyc02g067130.1.1[ evidence_code:10F0H1E0IEG genom…
novel_mir_188	ACAGTGGGGACGAGTTGAGGT	9	0.495076	7	0.39407	-0.329199	2	Solyc01g005260.2.1[ genomic_reference:SL2.40ch01 gene_region:195721-199105 transcript_region:SL2.40ch01:195721..199105+ go_terms:GO:0005215 functional_description:"SEC14 cytosolic factor family protein (AHRD V1 **-- D7M8H6_ARALY); contains Interpro domain(s) IPR001251 Cellular retinaldehyde-binding/triple function, C-terminal "]~~Solyc08g068270.2.1[ genomic_reference:SL2.40ch08 gene_region:545681…
novel_mir_689	AGGAATGGTGGAAGAGATGTT	7	0.385059	0	0.01	-5.26701	13	Solyc01g005760.2.1[ genomic_reference:SL2.40ch01 gene_region:496465-499371 transcript_region:SL2.40ch01:496465..499371+ go_terms:GO:0016301 functional_description:"LRR receptor-like serine/threonine-protein kinase, RLP"]~~Solyc01g005780.1.1[ evidence_code:10F0H1E0IEG genomic_reference:SL2.40ch01 gene_region:501810-504116 transcript_region:SL2.40ch01:501810..504116+ go_terms:GO:0004675 functional_…
novel_mir_267	TACCTATTTTTGCTTTGTTCC	17	0.935144	16	0.900731	-0.0540915	2	Solyc01g006370.2.1[ genomic_reference:SL2.40ch01 gene_region:983795-1005620 transcript_region:SL2.40ch01:983795..1005620- go_terms:GO:0016757 functional_description:"Glucan synthase like 3 (AHRD V1 ***- D8R8I5_SELML); contains Interpro domain(s) IPR003440 Glycosyl transferase, family 48 "]~~Solyc01g067880.1.1[ evidence_code:10F0H1E0IEG genomic_reference:SL2.40ch01 gene_region:69252936-69255155 tr…
novel_mir_545	TCTGAGATTTCGGTCATAGTCTA	72	3.96061	0	0.01	-8.62958	1	Solyc01g006760.2.1[ genomic_reference:SL2.40ch01 gene_region:1348524-1349983 transcript_region:SL2.40ch01:1348524..1349983- functional_description:"Unknown Protein (AHRD V1)"]
novel_mir_481	AGGGGATACTTGTGCATTTTT	10	0.550085	0	0.01	-5.78158	5	Solyc01g006760.2.1[ genomic_reference:SL2.40ch01 gene_region:1348524-1349983 transcript_region:SL2.40ch01:1348524..1349983- functional_description:"Unknown Protein (AHRD V1)"]~~Solyc01g110700.2.1[ genomic_reference:SL2.40ch01 gene_region:89071526-89315619 transcript_region:SL2.40ch01:89071526..89315619- functional_description:"Unknown Protein (AHRD V1)"]~~Solyc01g111180.2.1[ genomic_reference:SL2…
novel_mir_92	AGGCTATGTTGCTCGGACTCTT	0	0.01	6	0.337774	5.07799	12	Solyc01g006870.2.1[ genomic_reference:SL2.40ch01 gene_region:1430746-1436275 transcript_region:SL2.40ch01:1430746..1436275- functional_description:"cDNA clone J023119C16 full insert sequence (AHRD V1 *-*- B7F733_ORYSJ)"]~~Solyc01g044480.2.1[ genomic_reference:SL2.40ch01 gene_region:39141711-39165377 transcript_region:SL2.40ch01:39141711..39165377+ functional_description:"Elongation factor P (AHRD…
novel_mir_286	TTTTGAAGGATCTGACACGGG	14	0.770118	5	0.281478	-1.45206	11	Solyc01g006870.2.1[ genomic_reference:SL2.40ch01 gene_region:1430746-1436275 transcript_region:SL2.40ch01:1430746..1436275- functional_description:"cDNA clone J023119C16 full insert sequence (AHRD V1 *-*- B7F733_ORYSJ)"]~~Solyc02g087770.2.1[ genomic_reference:SL2.40ch02 gene_region:44652277-44654950 transcript_region:SL2.40ch02:44652277..44654950+ go_terms:GO:0005515,GO:0004034 functional_descrip…
novel_mir_429	ATACAAAAAGAAACTCCAGAT	0	0.01	13	0.731844	6.19346	7	Solyc01g007640.2.1[ genomic_reference:SL2.40ch01 gene_region:1883398-1890719 transcript_region:SL2.40ch01:1883398..1890719+ go_terms:GO:0005524,GO:0017111,GO:0009507 functional_description:"Ycf2 (AHRD V1 ***- D2KLP5_OLEEU); contains Interpro domain(s) IPR008543 Chloroplast Ycf2 "]~~Solyc01g017060.1.1[ evidence_code:10F0H1E0IEG genomic_reference:SL2.40ch01 gene_region:23869096-23869832 transcript_…
novel_mir_699	ATACAAAAAGAAACTCCAGATA	25	1.37521	0	0.01	-7.10351	5	Solyc01g007640.2.1[ genomic_reference:SL2.40ch01 gene_region:1883398-1890719 transcript_region:SL2.40ch01:1883398..1890719+ go_terms:GO:0005524,GO:0017111,GO:0009507 functional_description:"Ycf2 (AHRD V1 ***- D2KLP5_OLEEU); contains Interpro domain(s) IPR008543 Chloroplast Ycf2 "]~~Solyc01g017060.1.1[ evidence_code:10F0H1E0IEG genomic_reference:SL2.40ch01 gene_region:23869096-23869832 transcript_…
novel_mir_87	TATGGACGAATATGCAAGCAT	0	0.01	5	0.281478	4.81495	7	Solyc01g007660.2.1[ genomic_reference:SL2.40ch01 gene_region:1891437-1894223 transcript_region:SL2.40ch01:1891437..1894223- go_terms:GO:0055114 functional_description:"NAD(P)H-quinone oxidoreductase subunit 2 chloroplastic (AHRD V1 ***- D3WB81_9BORA); contains Interpro domain(s) IPR010096 NADH-quinone oxidoreductase, chain N "]~~Solyc01g017170.1.1[ evidence_code:10F0H1E0IEG genomic_reference:SL2.…
novel_mir_657	AGGTTATTAGCTCGGACTTT	5	0.275042	0	0.01	-4.78158	2	Solyc01g008870.1.1[ evidence_code:10F0H1E0IEG genomic_reference:SL2.40ch01 gene_region:2892754-2895697 transcript_region:SL2.40ch01:2892754..2895697- go_terms:GO:0005515,GO:0004674 functional_description:"ATP binding / serine-threonine kinase (AHRD V1 **** C5DB71_VITVI); contains Interpro domain(s) IPR002290 Serine/threonine protein kinase "]~~Solyc01g059980.2.1[ genomic_reference:SL2.40ch01 gene…
novel_mir_156	ACACTGGATATGTTATTGTTGTT	0	0.01	19	1.06962	6.74095	6	Solyc01g009600.2.1[ genomic_reference:SL2.40ch01 gene_region:3833422-3837877 transcript_region:SL2.40ch01:3833422..3837877- functional_description:"Dehydration-responsive family protein (AHRD V1 **-- D7M5L0_ARALY); contains Interpro domain(s) IPR004159 Protein of unknown function DUF248, methyltransferase putative "]~~Solyc05g009050.2.1[ genomic_reference:SL2.40ch05 gene_region:3208286-3211740 tr…
novel_mir_314	TCTGAAGAGTCCGAGCAACATAG	0	0.01	5	0.281478	4.81495	8	Solyc01g010250.2.1[ genomic_reference:SL2.40ch01 gene_region:5033711-5037078 transcript_region:SL2.40ch01:5033711..5037078- go_terms:GO:0006098,GO:0005975 functional_description:"6-phosphogluconolactonase (AHRD V1 ***- B6U0H2_MAIZE); contains Interpro domain(s) IPR005900 6-phosphogluconolactonase "]~~Solyc01g110040.2.1[ genomic_reference:SL2.40ch01 gene_region:88591498-88612650 transcript_region:…
novel_mir_296	GAAGAGTCCGAGCAACATAGATA	0	0.01	31	1.74517	7.44722	8	Solyc01g010250.2.1[ genomic_reference:SL2.40ch01 gene_region:5033711-5037078 transcript_region:SL2.40ch01:5033711..5037078- go_terms:GO:0006098,GO:0005975 functional_description:"6-phosphogluconolactonase (AHRD V1 ***- B6U0H2_MAIZE); contains Interpro domain(s) IPR005900 6-phosphogluconolactonase "]~~Solyc03g097450.2.1[ genomic_reference:SL2.40ch03 gene_region:53219323-53230371 transcript_region:…
novel_mir_345	GAAGAGTCCGAGCAACATAGATG	0	0.01	12	0.675548	6.07799	8	Solyc01g010250.2.1[ genomic_reference:SL2.40ch01 gene_region:5033711-5037078 transcript_region:SL2.40ch01:5033711..5037078- go_terms:GO:0006098,GO:0005975 functional_description:"6-phosphogluconolactonase (AHRD V1 ***- B6U0H2_MAIZE); contains Interpro domain(s) IPR005900 6-phosphogluconolactonase "]~~Solyc03g097450.2.1[ genomic_reference:SL2.40ch03 gene_region:53219323-53230371 transcript_region:…
novel_mir_565	AGAGTTCAGGTAGTCAACCAA	32	1.76027	0	0.01	-7.45965	1	Solyc01g010640.2.1[ genomic_reference:SL2.40ch01 gene_region:5646161-5647113 transcript_region:SL2.40ch01:5646161..5647113+ go_terms:GO:0055114 functional_description:"Uncharacterized membrane protein (AHRD V1 **-- Q46JN3_PROMT); contains Interpro domain(s) IPR001395 Aldo/keto reductase "]
novel_mir_447	TGGAAGAGGTGATTGGAGAAA	70	3.85059	0	0.01	-8.58894	2	Solyc01g010640.2.1[ genomic_reference:SL2.40ch01 gene_region:5646161-5647113 transcript_region:SL2.40ch01:5646161..5647113+ go_terms:GO:0055114 functional_description:"Uncharacterized membrane protein (AHRD V1 **-- Q46JN3_PROMT); contains Interpro domain(s) IPR001395 Aldo/keto reductase "]~~Solyc08g082000.2.1[ genomic_reference:SL2.40ch08 gene_region:62081443-62086358 transcript_region:SL2.40ch08…
novel_mir_677	TTTGACAGGTAGATAGAAAATA	6	0.330051	0	0.01	-5.04462	1	Solyc01g017090.2.1[ genomic_reference:SL2.40ch01 gene_region:23876221-23876888 transcript_region:SL2.40ch01:23876221..23876888+ go_terms:GO:0055114 functional_description:"NADH-quinone oxidoreductase subunit L (AHRD V1 *-*- NUOL_NEIMA); contains Interpro domain(s) IPR018393 NADH-plastoquinone oxidoreductase, chain 5 subgroup "]
novel_mir_510	AGATTACGCATTGAATTTCTG	7	0.385059	0	0.01	-5.26701	7	Solyc01g017480.1.1[ evidence_code:10F0H1E0IEG genomic_reference:SL2.40ch01 gene_region:23953876-23954304 transcript_region:SL2.40ch01:23953876..23954304- functional_description:"Ycf1 (Fragment) (AHRD V1 ***- A6YA12_LIQST); contains Interpro domain(s) IPR008896 Ycf1 "]~~Solyc02g011870.1.1[ evidence_code:10F0H1E0IEG genomic_reference:SL2.40ch02 gene_region:4992541-4993020 transcript_region:SL2.40ch…
novel_mir_84	AGAGGGTAGAGTGTATGCAAAT	0	0.01	15	0.844435	6.39992	7	Solyc01g044350.2.1[ genomic_reference:SL2.40ch01 gene_region:38275987-38279671 transcript_region:SL2.40ch01:38275987..38279671+ go_terms:GO:0005622 functional_description:"Zinc finger (Ran-binding) family protein (AHRD V1 *-*- D7KYC9_ARALY); contains Interpro domain(s) IPR001876 Zinc finger, RanBP2-type "]~~Solyc03g031700.2.1[ genomic_reference:SL2.40ch03 gene_region:8445318-8448659 transcript_re…
novel_mir_566	CATAATATGTGGAAGTATCGA	9	0.495076	0	0.01	-5.62958	2	Solyc01g044460.1.1[ evidence_code:10F0H0E0IEG genomic_reference:SL2.40ch01 gene_region:39121014-39123083 transcript_region:SL2.40ch01:39121014..39123083- functional_description:"Unknown Protein (AHRD V1)"]~~Solyc01g068500.2.1[ genomic_reference:SL2.40ch01 gene_region:70131982-70142492 transcript_region:SL2.40ch01:70131982..70142492+ go_terms:GO:0016020 functional_description:"Early-responsive to …
novel_mir_153	TCTGAGGCAAGTGAATTTCTAA	140	7.70118	153	8.61324	0.161476	1	Solyc01g059980.2.1[ genomic_reference:SL2.40ch01 gene_region:62201815-62226187 transcript_region:SL2.40ch01:62201815..62226187+ go_terms:GO:0005975 functional_description:"Beta-glucanase (AHRD V1 ***- Q53X08_NICPL); contains Interpro domain(s) IPR000490 Glycoside hydrolase, family 17 "]
novel_mir_473	ACGGGTGTGTATCATTAGGTC	15	0.825127	0	0.01	-6.36654	1	Solyc01g059980.2.1[ genomic_reference:SL2.40ch01 gene_region:62201815-62226187 transcript_region:SL2.40ch01:62201815..62226187+ go_terms:GO:0005975 functional_description:"Beta-glucanase (AHRD V1 ***- Q53X08_NICPL); contains Interpro domain(s) IPR000490 Glycoside hydrolase, family 17 "]
novel_mir_73	TTGGTGGGATAAGACGAGCGTCA	0	0.01	8	0.450366	5.49302	1	Solyc01g059980.2.1[ genomic_reference:SL2.40ch01 gene_region:62201815-62226187 transcript_region:SL2.40ch01:62201815..62226187+ go_terms:GO:0005975 functional_description:"Beta-glucanase (AHRD V1 ***- Q53X08_NICPL); contains Interpro domain(s) IPR000490 Glycoside hydrolase, family 17 "]
novel_mir_280	AATGAACAAGTAAATAGAGACA	0	0.01	5	0.281478	4.81495	3	Solyc01g059980.2.1[ genomic_reference:SL2.40ch01 gene_region:62201815-62226187 transcript_region:SL2.40ch01:62201815..62226187+ go_terms:GO:0005975 functional_description:"Beta-glucanase (AHRD V1 ***- Q53X08_NICPL); contains Interpro domain(s) IPR000490 Glycoside hydrolase, family 17 "]~~Solyc01g059990.2.1[ genomic_reference:SL2.40ch01 gene_region:62210623-62226187 transcript_region:SL2.40ch01:62…
novel_mir_47	ATGAAAAGTTGTGACATTTA	7	0.385059	11	0.619253	0.685448	11	Solyc01g060150.2.1[ genomic_reference:SL2.40ch01 gene_region:62511139-62524688 transcript_region:SL2.40ch01:62511139..62524688- functional_description:"Unknown Protein (AHRD V1)"]~~Solyc01g060150.2.1[ genomic_reference:SL2.40ch01 gene_region:62511139-62524688 transcript_region:SL2.40ch01:62511139..62524688- functional_description:"Unknown Protein (AHRD V1)"]~~Solyc01g060150.2.1[ genomic_reference…
novel_mir_14	TTTGATTAATTTGAGAAAGTCTT	0	0.01	11	0.619253	5.95246	5	Solyc01g065920.1.1[ evidence_code:10F0H0E1IEG genomic_reference:SL2.40ch01 gene_region:65024242-65024502 transcript_region:SL2.40ch01:65024242..65024502- functional_description:"Unknown Protein (AHRD V1)"]~~Solyc03g013390.1.1[ evidence_code:10F0H1E0IEG genomic_reference:SL2.40ch03 gene_region:5373853-5374224 transcript_region:SL2.40ch03:5373853..5374224+ go_terms:GO:0016020 functional_description…
novel_mir_679	ATATGAAAATTGTAGGTCAAT	9	0.495076	0	0.01	-5.62958	1	Solyc01g066900.2.1[ genomic_reference:SL2.40ch01 gene_region:67544396-67548020 transcript_region:SL2.40ch01:67544396..67548020+ functional_description:"Os12g0541400 protein (Fragment) (AHRD V1 ***- Q0IMU1_ORYSJ)"]
novel_mir_482	AGCGATGGGAAGAATTGGAAG	6	0.330051	0	0.01	-5.04462	2	Solyc01g081390.2.1[ genomic_reference:SL2.40ch01 gene_region:73112100-73113905 transcript_region:SL2.40ch01:73112100..73113905+ go_terms:GO:0008524 functional_description:"Glucose 6 phosphate/phosphate translocator-like protein (AHRD V1 **** Q9LF61_ARATH); contains Interpro domain(s) IPR004696 Tpt phosphate/phosphoenolpyruvate translocator "]~~Solyc01g100260.2.1[ genomic_reference:SL2.40ch01 gene…
novel_mir_116	TTTCCAATTCCACCCATTCCTA	357	19.638	550	30.9626	0.656879	3	Solyc01g087200.2.1[ genomic_reference:SL2.40ch01 gene_region:73888976-73892212 transcript_region:SL2.40ch01:73888976..73892212- go_terms:GO:0005515,GO:0000166 functional_description:"Cc-nbs-lrr, resistance protein"]~~Solyc04g007320.1.1[ evidence_code:10F0H1E1IEG genomic_reference:SL2.40ch04 gene_region:1035526-1040396 transcript_region:SL2.40ch04:1035526..1040396+ go_terms:GO:0030275,GO:0000166 f…
novel_mir_675	ACAATAGTAGACCCTTTGTTT	7	0.385059	0	0.01	-5.26701	3	Solyc01g088730.2.1[ genomic_reference:SL2.40ch01 gene_region:75260000-75262665 transcript_region:SL2.40ch01:75260000..75262665- go_terms:GO:0042803,GO:0002020 functional_description:"Chaperone protein DnaJ (AHRD V1 *-*- A6CVH2_9VIBR); contains Interpro domain(s) IPR003095 Heat shock protein DnaJ "]~~Solyc02g050200.1.1[ evidence_code:10F0H1E0IEG genomic_reference:SL2.40ch02 gene_region:24769173-24…
novel_mir_279	TGACTTCCATAGCATGTAACAA	0	0.01	10	0.562957	5.81495	1	Solyc01g090550.2.1[ genomic_reference:SL2.40ch01 gene_region:75967817-75971749 transcript_region:SL2.40ch01:75967817..75971749+ go_terms:GO:0006457,GO:0031072 functional_description:"DNAJ chaperone (AHRD V1 ***- B0W7V8_CULQU); contains Interpro domain(s) IPR003095 Heat shock protein DnaJ "]
novel_mir_325	AAGATAGATATTGAGACTGCCG	56	3.08047	63	3.54663	0.203296	1	Solyc01g090580.2.1[ genomic_reference:SL2.40ch01 gene_region:76011625-76012010 transcript_region:SL2.40ch01:76011625..76012010+ functional_description:"Unknown Protein (AHRD V1)"]
novel_mir_377	GCAGCATCATCAAGATTCACA	0	0.01	9	0.506661	5.66295	3	Solyc01g090670.2.1[ genomic_reference:SL2.40ch01 gene_region:76076259-76086586 transcript_region:SL2.40ch01:76076259..76086586+ go_terms:GO:0005643 functional_description:"Nuclear pore glycoprotein p62 (AHRD V1 *--- C0HBQ2_SALSA); contains Interpro domain(s) IPR007758 Nucleoporin, Nsp1-like, C-terminal "]~~Solyc02g078640.2.1[ genomic_reference:SL2.40ch02 gene_region:37856990-37880778 transcript_r…
novel_mir_467	TTTGGATAAAAGTGCTGAAATTA	6	0.330051	0	0.01	-5.04462	2	Solyc01g091600.2.1[ genomic_reference:SL2.40ch01 gene_region:76945255-76949653 transcript_region:SL2.40ch01:76945255..76949653- go_terms:GO:0004842 functional_description:"RING finger family protein (AHRD V1 *-*- D6RU92_SILLA); contains Interpro domain(s) IPR018957 Zinc finger, C3HC4 RING-type "]~~Solyc08g068200.2.1[ genomic_reference:SL2.40ch08 gene_region:54515177-54519689 transcript_region:SL2…
novel_mir_68	TGAACTTTTGCATGGATCCAA	0	0.01	7	0.39407	5.30038	2	Solyc01g095990.2.1[ genomic_reference:SL2.40ch01 gene_region:78862543-78865800 transcript_region:SL2.40ch01:78862543..78865800+ go_terms:GO:0043008 functional_description:"Phosphatidylinositol kinase family-like protein (Fragment) (AHRD V1 *--- C3SA88_BRADI); contains Interpro domain(s) IPR000403 Phosphatidylinositol 3- and 4-kinase, catalytic "]~~Solyc10g079300.1.1[ evidence_code:10F0H1E0IEG gen…
novel_mir_490	TGCTTTGTTGGAGACGTTGGA	8	0.440068	0	0.01	-5.45965	1	Solyc01g096350.2.1[ genomic_reference:SL2.40ch01 gene_region:79178171-79188731 transcript_region:SL2.40ch01:79178171..79188731- go_terms:GO:0004683 functional_description:"Calcium dependent protein kinase-like protein (AHRD V1 **** Q9FIM9_ARATH); contains Interpro domain(s) IPR002290 Serine/threonine protein kinase "]
novel_mir_101	TGCCAAAGGAGAGCTGCCCTG	327	17.9878	148	8.33176	-1.11032	1	Solyc01g096930.2.1[ genomic_reference:SL2.40ch01 gene_region:79693945-79699772 transcript_region:SL2.40ch01:79693945..79699772+ go_terms:GO:0004012 functional_description:"Phospholipid-transporting ATPase (AHRD V1 **** B6JZB6_SCHJY); contains Interpro domain(s) IPR006539 ATPase, P-type, phospholipid-translocating, flippase "]
novel_mir_468	TCTCTGAGATTTTGGACATAT	9	0.495076	0	0.01	-5.62958	4	Solyc01g098240.1.1[ evidence_code:10F0H1E0IEG genomic_reference:SL2.40ch01 gene_region:80581581-80588427 transcript_region:SL2.40ch01:80581581..80588427+ functional_description:"RNA polymerase Rpb1 C-terminal repeat domain-containing protein (AHRD V1 *--- C5GU31_AJEDR); contains Interpro domain(s) IPR012474 Frigida-like "]~~Solyc06g005720.2.1[ genomic_reference:SL2.40ch06 gene_region:766800-77388…
novel_mir_146	GAAATTTATGATCGTTTGAAGTT	0	0.01	6	0.337774	5.07799	1	Solyc01g103990.2.1[ genomic_reference:SL2.40ch01 gene_region:84219864-84227006 transcript_region:SL2.40ch01:84219864..84227006- functional_description:"T-complex protein 11 (AHRD V1 ***- D7KML1_ARALY); contains Interpro domain(s) IPR008862 T-complex 11 "]
novel_mir_56	TGAGATGTTGAGAAAGTTTGTT	0	0.01	5	0.281478	4.81495	2	Solyc01g104480.2.1[ genomic_reference:SL2.40ch01 gene_region:84696731-84702870 transcript_region:SL2.40ch01:84696731..84702870+ functional_description:"Unknown Protein (AHRD V1)"]~~Solyc01g104540.2.1[ genomic_reference:SL2.40ch01 gene_region:84760416-84766136 transcript_region:SL2.40ch01:84760416..84766136+ functional_description:"Unknown Protein (AHRD V1)"]
novel_mir_298	TGGAGTGCAGAGTTAAAAGGGTA	0	0.01	7	0.39407	5.30038	1	Solyc01g106230.2.1[ genomic_reference:SL2.40ch01 gene_region:85950723-85962787 transcript_region:SL2.40ch01:85950723..85962787- go_terms:GO:0006355 functional_description:"B3 domain-containing protein At5g60142 (AHRD V1 *-*- Y5142_ARATH); contains Interpro domain(s) IPR003340 Transcriptional factor B3 "]
novel_mir_457	TTTCGACATTCTAGCAATTGA	8	0.440068	0	0.01	-5.45965	2	Solyc01g106770.2.1[ genomic_reference:SL2.40ch01 gene_region:86274016-86309317 transcript_region:SL2.40ch01:86274016..86309317+ go_terms:GO:0004674 functional_description:"Serine/threonine-protein kinase TEL1 (AHRD V1 *-** ATM_ASHGO); contains Interpro domain(s) IPR003151 PIK-related kinase, FAT "]~~Solyc08g076060.2.1[ genomic_reference:SL2.40ch08 gene_region:57278492-57281762 transcript_region:S…
novel_mir_682	ATAAGACGAAGATATATGTATTT	12	0.660101	0	0.01	-6.04462	1	Solyc01g106940.2.1[ genomic_reference:SL2.40ch01 gene_region:86382163-86399044 transcript_region:SL2.40ch01:86382163..86399044+ go_terms:GO:0005634,GO:0003677,GO:0045449 functional_description:"Single myb histone 4 (Fragment) (AHRD V1 *--- A6MZD9_ORYSI); contains Interpro domain(s) IPR005818 Histone H1/H5 "]
novel_mir_126	TAAGACGGAGATATATGTATTTG	0	0.01	49	2.75849	8.10773	2	Solyc01g106940.2.1[ genomic_reference:SL2.40ch01 gene_region:86382163-86399044 transcript_region:SL2.40ch01:86382163..86399044+ go_terms:GO:0005634,GO:0003677,GO:0045449 functional_description:"Single myb histone 4 (Fragment) (AHRD V1 *--- A6MZD9_ORYSI); contains Interpro domain(s) IPR005818 Histone H1/H5 "]~~Solyc01g110700.2.1[ genomic_reference:SL2.40ch01 gene_region:89071526-89315619 transcrip…
novel_mir_543	ATATACAATTTTCTCTCGCTTTT	11	0.605093	0	0.01	-5.91908	5	Solyc01g106940.2.1[ genomic_reference:SL2.40ch01 gene_region:86382163-86399044 transcript_region:SL2.40ch01:86382163..86399044+ go_terms:GO:0005634,GO:0003677,GO:0045449 functional_description:"Single myb histone 4 (Fragment) (AHRD V1 *--- A6MZD9_ORYSI); contains Interpro domain(s) IPR005818 Histone H1/H5 "]~~Solyc01g110700.2.1[ genomic_reference:SL2.40ch01 gene_region:89071526-89315619 transcrip…
novel_mir_459	ATATACAATTTTCTCTAGCTTTA	12	0.660101	0	0.01	-6.04462	4	Solyc01g106940.2.1[ genomic_reference:SL2.40ch01 gene_region:86382163-86399044 transcript_region:SL2.40ch01:86382163..86399044+ go_terms:GO:0005634,GO:0003677,GO:0045449 functional_description:"Single myb histone 4 (Fragment) (AHRD V1 *--- A6MZD9_ORYSI); contains Interpro domain(s) IPR005818 Histone H1/H5 "]~~Solyc01g110700.2.1[ genomic_reference:SL2.40ch01 gene_region:89071526-89315619 transcrip…
novel_mir_590	AGAGACTTGTGCATGTGACAA	7	0.385059	0	0.01	-5.26701	1	Solyc01g109330.2.1[ genomic_reference:SL2.40ch01 gene_region:88063833-88067234 transcript_region:SL2.40ch01:88063833..88067234- functional_description:"Cytochrome c biogenesis protein ccsB (AHRD V1 *-*- D8G1N6_9CYAN); contains Interpro domain(s) IPR007816 ResB-like "]
novel_mir_64	GGAGAAGGAGAACACGTGCAA	0	0.01	137	7.71251	9.59106	1	Solyc01g110040.2.1[ genomic_reference:SL2.40ch01 gene_region:88591498-88612650 transcript_region:SL2.40ch01:88591498..88612650- functional_description:"Transducin family protein (AHRD V1 ***- D7L1V6_ARALY)"]
novel_mir_488	TGGGAAAGAAGAAATGGACGG	9	0.495076	0	0.01	-5.62958	2	Solyc01g110440.2.1[ genomic_reference:SL2.40ch01 gene_region:88906365-88909922 transcript_region:SL2.40ch01:88906365..88909922+ go_terms:GO:0008792 functional_description:"Arginine decarboxylase (AHRD V1 **** Q9SCF0_DATST); contains Interpro domain(s) IPR002985 Arginine decarboxylase "]~~Solyc08g067880.2.1[ genomic_reference:SL2.40ch08 gene_region:54139828-54142777 transcript_region:SL2.40ch08:54…
novel_mir_96	TTTGGCGAGCATAGGACAGAG	0	0.01	6	0.337774	5.07799	2	Solyc01g110490.2.1[ genomic_reference:SL2.40ch01 gene_region:88946070-88950914 transcript_region:SL2.40ch01:88946070..88950914+ go_terms:GO:0008152,GO:0008270,GO:0055114 functional_description:"tRNA-dihydrouridine synthase 3-like (AHRD V1 ***- B5X496_SALSA); contains Interpro domain(s) IPR001269 tRNA-dihydrouridine synthase "]~~Solyc02g079190.2.1[ genomic_reference:SL2.40ch02 gene_region:38380126…
novel_mir_181	TCGAAATCTCAGAGACACACCTA	0	0.01	20	1.12591	6.81495	7	Solyc01g110700.2.1[ genomic_reference:SL2.40ch01 gene_region:89071526-89315619 transcript_region:SL2.40ch01:89071526..89315619- functional_description:"Unknown Protein (AHRD V1)"]~~Solyc01g110700.2.1[ genomic_reference:SL2.40ch01 gene_region:89071526-89315619 transcript_region:SL2.40ch01:89071526..89315619- functional_description:"Unknown Protein (AHRD V1)"]~~Solyc01g110700.2.1[ genomic_reference…
novel_mir_364	TACGTGGCACTATCTTGTGGGTT	0	0.01	14	0.78814	6.30038	4	Solyc01g110700.2.1[ genomic_reference:SL2.40ch01 gene_region:89071526-89315619 transcript_region:SL2.40ch01:89071526..89315619- functional_description:"Unknown Protein (AHRD V1)"]~~Solyc01g110700.2.1[ genomic_reference:SL2.40ch01 gene_region:89071526-89315619 transcript_region:SL2.40ch01:89071526..89315619- functional_description:"Unknown Protein (AHRD V1)"]~~Solyc01g111180.2.1[ genomic_reference…
novel_mir_57	CACGTAGGTCGAAAAGGGGTATA	0	0.01	10	0.562957	5.81495	4	Solyc01g110700.2.1[ genomic_reference:SL2.40ch01 gene_region:89071526-89315619 transcript_region:SL2.40ch01:89071526..89315619- functional_description:"Unknown Protein (AHRD V1)"]~~Solyc01g110700.2.1[ genomic_reference:SL2.40ch01 gene_region:89071526-89315619 transcript_region:SL2.40ch01:89071526..89315619- functional_description:"Unknown Protein (AHRD V1)"]~~Solyc01g111180.2.1[ genomic_reference…
novel_mir_177	TATGCAGGATAGAAGGTGGAATA	65	3.57555	53	2.98367	-0.261076	2	Solyc01g110700.2.1[ genomic_reference:SL2.40ch01 gene_region:89071526-89315619 transcript_region:SL2.40ch01:89071526..89315619- functional_description:"Unknown Protein (AHRD V1)"]~~Solyc01g111180.2.1[ genomic_reference:SL2.40ch01 gene_region:89072019-89286640 transcript_region:SL2.40ch01:89072019..89286640- functional_description:"Unknown Protein (AHRD V1)"]
novel_mir_234	ACAAAATAGTGTCACGTAGGCCA	58	3.19049	102	5.74216	0.847816	2	Solyc01g110700.2.1[ genomic_reference:SL2.40ch01 gene_region:89071526-89315619 transcript_region:SL2.40ch01:89071526..89315619- functional_description:"Unknown Protein (AHRD V1)"]~~Solyc01g111180.2.1[ genomic_reference:SL2.40ch01 gene_region:89072019-89286640 transcript_region:SL2.40ch01:89072019..89286640- functional_description:"Unknown Protein (AHRD V1)"]
novel_mir_248	AGGTTATTCTCCTTTGGCAAG	0	0.01	12	0.675548	6.07799	2	Solyc01g110700.2.1[ genomic_reference:SL2.40ch01 gene_region:89071526-89315619 transcript_region:SL2.40ch01:89071526..89315619- functional_description:"Unknown Protein (AHRD V1)"]~~Solyc01g111180.2.1[ genomic_reference:SL2.40ch01 gene_region:89072019-89286640 transcript_region:SL2.40ch01:89072019..89286640- functional_description:"Unknown Protein (AHRD V1)"]
novel_mir_28	ACCTCTTTTCGGTCTACGTGGCA	0	0.01	9	0.506661	5.66295	2	Solyc01g110700.2.1[ genomic_reference:SL2.40ch01 gene_region:89071526-89315619 transcript_region:SL2.40ch01:89071526..89315619- functional_description:"Unknown Protein (AHRD V1)"]~~Solyc01g111180.2.1[ genomic_reference:SL2.40ch01 gene_region:89072019-89286640 transcript_region:SL2.40ch01:89072019..89286640- functional_description:"Unknown Protein (AHRD V1)"]
novel_mir_372	TAGGCAGAAAAGGGGTAGAAAAT	0	0.01	22	1.23851	6.95246	2	Solyc01g110700.2.1[ genomic_reference:SL2.40ch01 gene_region:89071526-89315619 transcript_region:SL2.40ch01:89071526..89315619- functional_description:"Unknown Protein (AHRD V1)"]~~Solyc01g111180.2.1[ genomic_reference:SL2.40ch01 gene_region:89072019-89286640 transcript_region:SL2.40ch01:89072019..89286640- functional_description:"Unknown Protein (AHRD V1)"]
novel_mir_405	AGATTTTAGGCCTAACTCACA	0	0.01	13	0.731844	6.19346	2	Solyc01g110700.2.1[ genomic_reference:SL2.40ch01 gene_region:89071526-89315619 transcript_region:SL2.40ch01:89071526..89315619- functional_description:"Unknown Protein (AHRD V1)"]~~Solyc01g111180.2.1[ genomic_reference:SL2.40ch01 gene_region:89072019-89286640 transcript_region:SL2.40ch01:89072019..89286640- functional_description:"Unknown Protein (AHRD V1)"]
novel_mir_465	TTTCTATCCCTTTTCGTCCTA	10	0.550085	0	0.01	-5.78158	2	Solyc01g110700.2.1[ genomic_reference:SL2.40ch01 gene_region:89071526-89315619 transcript_region:SL2.40ch01:89071526..89315619- functional_description:"Unknown Protein (AHRD V1)"]~~Solyc01g111180.2.1[ genomic_reference:SL2.40ch01 gene_region:89072019-89286640 transcript_region:SL2.40ch01:89072019..89286640- functional_description:"Unknown Protein (AHRD V1)"]
novel_mir_466	TCGGCCTACGTGACACTAGCTTA	21	1.15518	0	0.01	-6.85197	2	Solyc01g110700.2.1[ genomic_reference:SL2.40ch01 gene_region:89071526-89315619 transcript_region:SL2.40ch01:89071526..89315619- functional_description:"Unknown Protein (AHRD V1)"]~~Solyc01g111180.2.1[ genomic_reference:SL2.40ch01 gene_region:89072019-89286640 transcript_region:SL2.40ch01:89072019..89286640- functional_description:"Unknown Protein (AHRD V1)"]
novel_mir_61	TTTTGACAAATTAAGAAAGGACA	0	0.01	14	0.78814	6.30038	2	Solyc01g110700.2.1[ genomic_reference:SL2.40ch01 gene_region:89071526-89315619 transcript_region:SL2.40ch01:89071526..89315619- functional_description:"Unknown Protein (AHRD V1)"]~~Solyc01g111180.2.1[ genomic_reference:SL2.40ch01 gene_region:89072019-89286640 transcript_region:SL2.40ch01:89072019..89286640- functional_description:"Unknown Protein (AHRD V1)"]
novel_mir_663	ATCTGGTGGGCCCAACGATGGTT	44	2.42037	0	0.01	-7.91908	2	Solyc01g110700.2.1[ genomic_reference:SL2.40ch01 gene_region:89071526-89315619 transcript_region:SL2.40ch01:89071526..89315619- functional_description:"Unknown Protein (AHRD V1)"]~~Solyc01g111180.2.1[ genomic_reference:SL2.40ch01 gene_region:89072019-89286640 transcript_region:SL2.40ch01:89072019..89286640- functional_description:"Unknown Protein (AHRD V1)"]
novel_mir_67	AAATGAACAAGTAATTAGGGACA	34	1.87029	23	1.2948	-0.53053	2	Solyc01g110700.2.1[ genomic_reference:SL2.40ch01 gene_region:89071526-89315619 transcript_region:SL2.40ch01:89071526..89315619- functional_description:"Unknown Protein (AHRD V1)"]~~Solyc01g111180.2.1[ genomic_reference:SL2.40ch01 gene_region:89072019-89286640 transcript_region:SL2.40ch01:89072019..89286640- functional_description:"Unknown Protein (AHRD V1)"]
novel_mir_683	TTTTCGACCTACGTGACACAA	8	0.440068	0	0.01	-5.45965	2	Solyc01g110700.2.1[ genomic_reference:SL2.40ch01 gene_region:89071526-89315619 transcript_region:SL2.40ch01:89071526..89315619- functional_description:"Unknown Protein (AHRD V1)"]~~Solyc01g111180.2.1[ genomic_reference:SL2.40ch01 gene_region:89072019-89286640 transcript_region:SL2.40ch01:89072019..89286640- functional_description:"Unknown Protein (AHRD V1)"]
novel_mir_692	GAAAAATAAGTTACCTTGTCG	26	1.43022	0	0.01	-7.16009	2	Solyc01g110700.2.1[ genomic_reference:SL2.40ch01 gene_region:89071526-89315619 transcript_region:SL2.40ch01:89071526..89315619- functional_description:"Unknown Protein (AHRD V1)"]~~Solyc01g111180.2.1[ genomic_reference:SL2.40ch01 gene_region:89072019-89286640 transcript_region:SL2.40ch01:89072019..89286640- functional_description:"Unknown Protein (AHRD V1)"]
novel_mir_410	GCGTGAGAGATATTTGGATGCC	0	0.01	5	0.281478	4.81495	3	Solyc01g110700.2.1[ genomic_reference:SL2.40ch01 gene_region:89071526-89315619 transcript_region:SL2.40ch01:89071526..89315619- functional_description:"Unknown Protein (AHRD V1)"]~~Solyc01g111180.2.1[ genomic_reference:SL2.40ch01 gene_region:89072019-89286640 transcript_region:SL2.40ch01:89072019..89286640- functional_description:"Unknown Protein (AHRD V1)"]~~Solyc01g111080.2.1[ genomic_reference…
novel_mir_88	TATAAGTAGAAGAGTTCAGAATA	0	0.01	17	0.957027	6.58049	3	Solyc01g110700.2.1[ genomic_reference:SL2.40ch01 gene_region:89071526-89315619 transcript_region:SL2.40ch01:89071526..89315619- functional_description:"Unknown Protein (AHRD V1)"]~~Solyc01g111180.2.1[ genomic_reference:SL2.40ch01 gene_region:89072019-89286640 transcript_region:SL2.40ch01:89072019..89286640- functional_description:"Unknown Protein (AHRD V1)"]~~Solyc01g111080.2.1[ genomic_reference…
novel_mir_313	AGAGGAAGCTAGAAAGGAGAAAG	0	0.01	30	1.68887	7.39992	4	Solyc01g110700.2.1[ genomic_reference:SL2.40ch01 gene_region:89071526-89315619 transcript_region:SL2.40ch01:89071526..89315619- functional_description:"Unknown Protein (AHRD V1)"]~~Solyc01g111180.2.1[ genomic_reference:SL2.40ch01 gene_region:89072019-89286640 transcript_region:SL2.40ch01:89072019..89286640- functional_description:"Unknown Protein (AHRD V1)"]~~Solyc01g111130.2.1[ genomic_reference…
novel_mir_128	ATAAAGCTAGAGAAAATTGTATA	9	0.495076	6	0.337774	-0.551591	3	Solyc01g110700.2.1[ genomic_reference:SL2.40ch01 gene_region:89071526-89315619 transcript_region:SL2.40ch01:89071526..89315619- functional_description:"Unknown Protein (AHRD V1)"]~~Solyc01g111180.2.1[ genomic_reference:SL2.40ch01 gene_region:89072019-89286640 transcript_region:SL2.40ch01:89072019..89286640- functional_description:"Unknown Protein (AHRD V1)"]~~Solyc02g082110.2.1[ genomic_reference…
novel_mir_532	AGGCGAAAAGGGGTAGAAAATTA	6	0.330051	0	0.01	-5.04462	3	Solyc01g110700.2.1[ genomic_reference:SL2.40ch01 gene_region:89071526-89315619 transcript_region:SL2.40ch01:89071526..89315619- functional_description:"Unknown Protein (AHRD V1)"]~~Solyc01g111180.2.1[ genomic_reference:SL2.40ch01 gene_region:89072019-89286640 transcript_region:SL2.40ch01:89072019..89286640- functional_description:"Unknown Protein (AHRD V1)"]~~Solyc06g060110.2.1[ genomic_reference…
novel_mir_354	TAGTGTCACGTAGATCGAAAAAG	0	0.01	9	0.506661	5.66295	3	Solyc01g110700.2.1[ genomic_reference:SL2.40ch01 gene_region:89071526-89315619 transcript_region:SL2.40ch01:89071526..89315619- functional_description:"Unknown Protein (AHRD V1)"]~~Solyc01g111180.2.1[ genomic_reference:SL2.40ch01 gene_region:89072019-89286640 transcript_region:SL2.40ch01:89072019..89286640- functional_description:"Unknown Protein (AHRD V1)"]~~Solyc10g007080.2.1[ genomic_reference…
novel_mir_432	ACAAGATAGTGTCACGTAGGCG	0	0.01	12	0.675548	6.07799	3	Solyc01g110700.2.1[ genomic_reference:SL2.40ch01 gene_region:89071526-89315619 transcript_region:SL2.40ch01:89071526..89315619- functional_description:"Unknown Protein (AHRD V1)"]~~Solyc01g111180.2.1[ genomic_reference:SL2.40ch01 gene_region:89072019-89286640 transcript_region:SL2.40ch01:89072019..89286640- functional_description:"Unknown Protein (AHRD V1)"]~~Solyc10g007080.2.1[ genomic_reference…
novel_mir_578	ATTTCTTTCCCAATATATGCA	11	0.605093	0	0.01	-5.91908	3	Solyc01g110970.2.1[ genomic_reference:SL2.40ch01 gene_region:89172427-89173962 transcript_region:SL2.40ch01:89172427..89173962+ go_terms:GO:0005516 functional_description:"Auxin-induced SAUR-like protein (AHRD V1 ***- Q8S351_CAPAN); contains Interpro domain(s) IPR003676 Auxin responsive SAUR protein "]~~Solyc07g042720.1.1[ evidence_code:10F0H1E0IEG genomic_reference:SL2.40ch07 gene_region:5357480…
novel_mir_463	TCTGACAAGTGGAATTAAGCT	6	0.330051	0	0.01	-5.04462	1	Solyc01g111240.2.1[ genomic_reference:SL2.40ch01 gene_region:89317519-89321842 transcript_region:SL2.40ch01:89317519..89321842- go_terms:GO:0005525 functional_description:"Translocase of chloroplast 90, chloroplastic (AHRD V1 *--- TOC90_ARATH); contains Interpro domain(s) IPR005690 Chloroplast protein import component Toc86/159 "]
novel_mir_295	TAGCATTGTAAAGACGTCTC	0	0.01	8	0.450366	5.49302	2	Solyc01g111870.1.1[ evidence_code:10F0H1E0IEG genomic_reference:SL2.40ch01 gene_region:89784561-89800491 transcript_region:SL2.40ch01:89784561..89800491- go_terms:GO:0004672 functional_description:"Serine/threonine-protein kinase (AHRD V1 *-** D2V0W7_NAEGR); contains Interpro domain(s) IPR000403 Phosphatidylinositol 3- and 4-kinase, catalytic "]~~Solyc09g005900.2.1[ genomic_reference:SL2.40ch09 g…
novel_mir_70	AATGAGATGTAAAACAAGGCA	16	0.880135	6	0.337774	-1.38167	1	Solyc01g112100.2.1[ genomic_reference:SL2.40ch01 gene_region:89962554-89964946 transcript_region:SL2.40ch01:89962554..89964946- go_terms:GO:0004497 functional_description:"Dimethylaniline monooxygenase 5 (AHRD V1 **** B5X0U9_SALSA); contains Interpro domain(s) IPR012143 Dimethylaniline monooxygenase, N-oxide-forming "]
novel_mir_206	GCCTGGGGCTGCTACAATCAA	54	2.97046	48	2.70219	-0.136554	1	Solyc01g112220.2.1[ genomic_reference:SL2.40ch01 gene_region:90032288-90034776 transcript_region:SL2.40ch01:90032288..90034776- go_terms:GO:0005515,GO:0004674 functional_description:"Serine/threonine protein kinase-like (AHRD V1 **** Q5XWQ1_SOLTU); contains Interpro domain(s) IPR002290 Serine/threonine protein kinase "]
novel_mir_236	TTTCCTATTCCACCCATGCCAA	446	24.5338	486	27.3597	0.157284	11	Solyc02g032650.2.1[ genomic_reference:SL2.40ch02 gene_region:19614760-19618370 transcript_region:SL2.40ch02:19614760..19618370+ go_terms:GO:0030275 functional_description:"Nbs-lrr, resistance protein"]~~Solyc02g079310.1.1[ evidence_code:10F0H1E0IEG genomic_reference:SL2.40ch02 gene_region:38499778-38501745 transcript_region:SL2.40ch02:38499778..38501745- go_terms:GO:0005337 functional_description…
novel_mir_547	AAGGAGAAAGAAAGAGTGAGACA	12	0.660101	0	0.01	-6.04462	4	Solyc02g065610.2.1[ genomic_reference:SL2.40ch02 gene_region:31352956-31357159 transcript_region:SL2.40ch02:31352956..31357159- functional_description:"Leaf senescence protein-like (AHRD V1 ***- Q8RV74_ORYSJ); contains Interpro domain(s) IPR004253 Protein of unknown function DUF231, plant "]~~Solyc02g067620.1.1[ evidence_code:10F0H1E1IEG genomic_reference:SL2.40ch02 gene_region:32329353-32332061 …
novel_mir_511	AGAGAGAGTTGTTTGTTGCTA	9	0.495076	0	0.01	-5.62958	2	Solyc02g067260.1.1[ evidence_code:10F0H0E0IEG genomic_reference:SL2.40ch02 gene_region:32026780-32029843 transcript_region:SL2.40ch02:32026780..32029843- go_terms:GO:0008270 functional_description:"RING finger protein 6 (AHRD V1 *-*- RNF6_HUMAN); contains Interpro domain(s) IPR018957 Zinc finger, C3HC4 RING-type "]~~Solyc06g008510.2.1[ genomic_reference:SL2.40ch06 gene_region:2402505-2405642 tran…
novel_mir_461	ATTTCGATCATTGCAGTTGCT	9	0.495076	0	0.01	-5.62958	1	Solyc02g067670.2.1[ genomic_reference:SL2.40ch02 gene_region:32380751-32389941 transcript_region:SL2.40ch02:32380751..32389941+ go_terms:GO:0005515,GO:0004518 functional_description:"Flap structure-specific endonuclease (AHRD V1 *--- A8NTE4_COPC7); contains Interpro domain(s) IPR001044 Xeroderma pigmentosum group G protein "]
novel_mir_493	TTGGAAATAGGTGGTCTTGAA	5	0.275042	0	0.01	-4.78158	1	Solyc02g069030.2.1[ genomic_reference:SL2.40ch02 gene_region:33553886-33555446 transcript_region:SL2.40ch02:33553886..33555446- go_terms:GO:0030246 functional_description:"Phloem protein 2 (AHRD V1 **-- D0R6I5_MALDO)"]
novel_mir_448	AAACTGTTTAAGTTTGATCAG	5	0.275042	0	0.01	-4.78158	1	Solyc02g069400.2.1[ genomic_reference:SL2.40ch02 gene_region:33881965-33884949 transcript_region:SL2.40ch02:33881965..33884949+ go_terms:GO:0005515,GO:0004871 functional_description:"Enhanced disease susceptibility 1 (Fragment) (AHRD V1 *--- B2BDU4_ARALY); contains Interpro domain(s) IPR002921 Lipase, class 3 "]
novel_mir_85	TCAAGATAGCAAGATTGATAT	0	0.01	6	0.337774	5.07799	3	Solyc02g070910.1.1[ evidence_code:10F0H1E1IEG genomic_reference:SL2.40ch02 gene_region:35074725-35077647 transcript_region:SL2.40ch02:35074725..35077647+ go_terms:GO:0004675 functional_description:"Receptor like kinase, RLK"]~~Solyc04g051650.2.1[ genomic_reference:SL2.40ch04 gene_region:50093632-50095498 transcript_region:SL2.40ch04:50093632..50095498+ go_terms:GO:0016787 functional_description:"…
novel_mir_700	TGTGATTTGCAGGCTATTATACA	6	0.330051	0	0.01	-5.04462	1	Solyc02g077140.2.1[ genomic_reference:SL2.40ch02 gene_region:36760382-36761958 transcript_region:SL2.40ch02:36760382..36761958- go_terms:GO:0006629 functional_description:"Lipase (Fragment) (AHRD V1 ***- Q9ZTW1_DIACA); contains Interpro domain(s) IPR002921 Lipase, class 3 "]
novel_mir_387	GTAGCATCATCAAGATTCATA	0	0.01	71	3.99699	8.64277	3	Solyc02g078640.2.1[ genomic_reference:SL2.40ch02 gene_region:37856990-37880778 transcript_region:SL2.40ch02:37856990..37880778- go_terms:GO:0008017 functional_description:"Microtubule associated protein (AHRD V1 *--* A8J2Q6_CHLRE); contains Interpro domain(s) IPR011989 Armadillo-like helical "]~~Solyc10g047240.1.1[ evidence_code:10F0H1E1IEG genomic_reference:SL2.40ch10 gene_region:35695887-356974…
novel_mir_690	AATTCAAATTTAGTCGGGCTCCA	10	0.550085	0	0.01	-5.78158	1	Solyc02g078860.2.1[ genomic_reference:SL2.40ch02 gene_region:38076526-38079868 transcript_region:SL2.40ch02:38076526..38079868- go_terms:GO:0008441 functional_description:"3&apos(2&apos) 5&apos-bisphosphate nucleotidase (AHRD V1 **** Q0WTT5_ARATH); contains Interpro domain(s) IPR006239 3(2),5 -bisphosphate nucleotidase HAL2 "]
novel_mir_18	AGGTTGAGGAGGTACTTGTACA	0	0.01	17	0.957027	6.58049	5	Solyc02g079600.2.1[ genomic_reference:SL2.40ch02 gene_region:38701362-38704468 transcript_region:SL2.40ch02:38701362..38704468+ functional_description:"Receptor-like protein kinase (AHRD V1 *-*- Q9M575_ORYSA)"]~~Solyc02g079610.2.1[ genomic_reference:SL2.40ch02 gene_region:38702972-38704500 transcript_region:SL2.40ch02:38702972..38704500+ go_terms:GO:0005515,GO:0004674 functional_description:"Rece…
novel_mir_127	ACACAATATATACACTTCTGTTA	0	0.01	7	0.39407	5.30038	1	Solyc02g082110.2.1[ genomic_reference:SL2.40ch02 gene_region:40406122-40408880 transcript_region:SL2.40ch02:40406122..40408880- go_terms:GO:0008270 functional_description:"Pre-mRNA-splicing factor cwc24 (AHRD V1 **-- B2WLF6_PYRTR); contains Interpro domain(s) IPR000571 Zinc finger, CCCH-type "]
novel_mir_455	TAAATTGTATAATTCGCTGGCTT	10	0.550085	0	0.01	-5.78158	1	Solyc02g082110.2.1[ genomic_reference:SL2.40ch02 gene_region:40406122-40408880 transcript_region:SL2.40ch02:40406122..40408880- go_terms:GO:0008270 functional_description:"Pre-mRNA-splicing factor cwc24 (AHRD V1 **-- B2WLF6_PYRTR); contains Interpro domain(s) IPR000571 Zinc finger, CCCH-type "]
novel_mir_504	AGCGAGAATGGAGAGTGGCGAGA	8	0.440068	0	0.01	-5.45965	1	Solyc02g082110.2.1[ genomic_reference:SL2.40ch02 gene_region:40406122-40408880 transcript_region:SL2.40ch02:40406122..40408880- go_terms:GO:0008270 functional_description:"Pre-mRNA-splicing factor cwc24 (AHRD V1 **-- B2WLF6_PYRTR); contains Interpro domain(s) IPR000571 Zinc finger, CCCH-type "]
novel_mir_499	ATCACATTGCACAAAAATGAA	8	0.440068	0	0.01	-5.45965	3	Solyc02g083420.2.1[ genomic_reference:SL2.40ch02 gene_region:41410375-41413887 transcript_region:SL2.40ch02:41410375..41413887- go_terms:GO:0008287,GO:0003824 functional_description:"Protein phosphatase 2C (AHRD V1 ***- B6SYG9_MAIZE); contains Interpro domain(s) IPR015655 Protein phosphatase 2C "]~~Solyc03g114000.2.1[ genomic_reference:SL2.40ch03 gene_region:58102456-58104701 transcript_region:SL…
novel_mir_344	GCTTTTGGAGTGTGAGTTAGACA	0	0.01	67	3.77181	8.55911	1	Solyc02g085370.2.1[ genomic_reference:SL2.40ch02 gene_region:42877816-42883768 transcript_region:SL2.40ch02:42877816..42883768- functional_description:"Unknown Protein (AHRD V1)"]
novel_mir_158	CTGCAGTGATGATGTTGCTTA	0	0.01	5	0.281478	4.81495	2	Solyc02g085580.2.1[ genomic_reference:SL2.40ch02 gene_region:42989617-42992448 transcript_region:SL2.40ch02:42989617..42992448+ go_terms:GO:0003700 functional_description:"C2H2L domain class transcription factor (AHRD V1 **-* D9ZIU5_MALDO); contains Interpro domain(s) IPR007087 Zinc finger, C2H2-type "]~~Solyc10g045430.1.1[ evidence_code:10F0H1E1IEG genomic_reference:SL2.40ch10 gene_region:288692…
novel_mir_121	AAGAGATTGTTTGAATTGGCTT	0	0.01	10	0.562957	5.81495	1	Solyc02g091860.2.1[ genomic_reference:SL2.40ch02 gene_region:47680371-47685222 transcript_region:SL2.40ch02:47680371..47685222+ go_terms:GO:0004675 functional_description:"Receptor like kinase, RLK"]
novel_mir_478	TGGAATTGGAAGAAATTCGGC	21	1.15518	0	0.01	-6.85197	1	Solyc02g093980.2.1[ genomic_reference:SL2.40ch02 gene_region:49233932-49240299 transcript_region:SL2.40ch02:49233932..49240299+ functional_description:"Os12g0236050 protein (Fragment) (AHRD V1 *-*- C7J9Q6_ORYSJ)"]
novel_mir_558	TTCACACGGATTGATGTGCA	11	0.605093	0	0.01	-5.91908	2	Solyc03g005410.2.1[ genomic_reference:SL2.40ch03 gene_region:272416-288140 transcript_region:SL2.40ch03:272416..288140- go_terms:GO:0004605 functional_description:"Phosphatidate cytidylyltransferase (AHRD V1 **** B9RXC8_RICCO); contains Interpro domain(s) IPR016720 Phosphatidate cytidylyltransferase, eukaryota "]~~Solyc07g026770.2.1[ genomic_reference:SL2.40ch07 gene_region:31132623-31137555 tran…
novel_mir_661	TGAGATTTACAACAAGGCACA	8	0.440068	0	0.01	-5.45965	3	Solyc03g007570.2.1[ genomic_reference:SL2.40ch03 gene_region:2124725-2127909 transcript_region:SL2.40ch03:2124725..2127909- go_terms:GO:0005515 functional_description:"Magnesium and cobalt efflux protein corC (AHRD V1 *--- CORC_SALTY); contains Interpro domain(s) IPR002550 Protein of unknown function DUF21 "]~~Solyc03g007580.1.1[ evidence_code:10F0H0E1IEG genomic_reference:SL2.40ch03 gene_region:…
novel_mir_342	GGTTAATGACGCCGGTCTCGT	8	0.440068	12	0.675548	0.618334	1	Solyc03g013560.1.1[ evidence_code:10F0H0E0IEG genomic_reference:SL2.40ch03 gene_region:6040988-6042093 transcript_region:SL2.40ch03:6040988..6042093- functional_description:"Unknown Protein (AHRD V1)"]
novel_mir_668	TGGGTGTTTGTGGAAGCAGTTAA	13	0.71511	0	0.01	-6.16009	1	Solyc03g063460.1.1[ evidence_code:10F0H0E0IEG genomic_reference:SL2.40ch03 gene_region:31967430-31967630 transcript_region:SL2.40ch03:31967430..31967630- functional_description:"Unknown Protein (AHRD V1)"]
novel_mir_418	TTAGATGAACATCAACAAACA	61	3.35552	315	17.7331	2.40184	1	Solyc03g063650.1.1[ evidence_code:10F0H1E1IEG genomic_reference:SL2.40ch03 gene_region:32677639-32679918 transcript_region:SL2.40ch03:32677639..32679918- go_terms:GO:0004672,GO:0005515 functional_description:"Receptor-like protein kinase (AHRD V1 **** Q9FLV4_ARATH); contains Interpro domain(s) IPR002290 Serine/threonine protein kinase "]
novel_mir_312	TGGGCCTGATTTTGTTGCACT	6	0.330051	10	0.562957	0.770337	2	Solyc03g065200.2.1[ genomic_reference:SL2.40ch03 gene_region:37714532-37720423 transcript_region:SL2.40ch03:37714532..37720423+ functional_description:"cDNA clone J075153F01 full insert sequence (AHRD V1 *--- B7F9A7_ORYSJ); contains Interpro domain(s) IPR009769 Protein of unknown function DUF1336 "]~~Solyc09g090200.2.1[ genomic_reference:SL2.40ch09 gene_region:65106209-65114248 transcript_region:…
novel_mir_548	TGACATGTCCAAGAAGGTGAATA	14	0.770118	0	0.01	-6.26701	2	Solyc03g093040.2.1[ genomic_reference:SL2.40ch03 gene_region:47645041-47647080 transcript_region:SL2.40ch03:47645041..47647080+ go_terms:GO:0008289 functional_description:"Cortical cell-delineating protein (AHRD V1 **-- B6UAC7_MAIZE); contains Interpro domain(s) IPR013770 Plant lipid transfer protein and hydrophobic protein, helical "]~~Solyc04g077370.1.1[ evidence_code:10F0H1E1IEG genomic_refere…
novel_mir_316	AACAAGTCAATGAGAAGCTTT	20	1.10017	21	1.18221	0.103761	1	Solyc03g096890.1.1[ evidence_code:10F0H1E0IEG genomic_reference:SL2.40ch03 gene_region:52698958-52711178 transcript_region:SL2.40ch03:52698958..52711178- go_terms:GO:0006468 functional_description:"Serine/threonine kinase (AHRD V1 *-*- C4Q278_SCHMA); contains Interpro domain(s) IPR002290 Serine/threonine protein kinase "]
novel_mir_670	AGGACTGTTCATACAGCTTC	26	1.43022	0	0.01	-7.16009	2	Solyc03g096930.2.1[ genomic_reference:SL2.40ch03 gene_region:52757804-52765180 transcript_region:SL2.40ch03:52757804..52765180- go_terms:GO:0008270 functional_description:"RING finger protein (AHRD V1 **-- Q4WCD2_ASPFU); contains Interpro domain(s) IPR018957 Zinc finger, C3HC4 RING-type "]~~Solyc06g071310.2.1[ genomic_reference:SL2.40ch06 gene_region:40271283-40274530 transcript_region:SL2.40ch06…
novel_mir_118	ATTTTCAAGTGGTGGAGGGACA	0	0.01	14	0.78814	6.30038	3	Solyc03g117360.2.1[ genomic_reference:SL2.40ch03 gene_region:60573693-60584026 transcript_region:SL2.40ch03:60573693..60584026+ go_terms:GO:0042803,GO:0016564 functional_description:"WD-40 repeat protein-like (Fragment) (AHRD V1 *--- Q1HIU4_9ROSI); contains Interpro domain(s) IPR017986 WD40 repeat, region "]~~Solyc03g117370.2.1[ genomic_reference:SL2.40ch03 gene_region:60586985-60591595 transcrip…
novel_mir_695	GGGGCAACTTGAGATCACATG	369	20.2981	0	0.01	-10.9871	1	Solyc03g117770.2.1[ genomic_reference:SL2.40ch03 gene_region:60854347-60859485 transcript_region:SL2.40ch03:60854347..60859485+ go_terms:GO:0005515,GO:0015194 functional_description:"Serine incorporator 1 (AHRD V1 **-* B5X3W1_SALSA); contains Interpro domain(s) IPR005016 TMS membrane protein/tumour differentially expressed protein "]
novel_mir_197	AAGAACTATTAGATGATGAAACA	0	0.01	11	0.619253	5.95246	1	Solyc03g118610.2.1[ genomic_reference:SL2.40ch03 gene_region:61516236-61519316 transcript_region:SL2.40ch03:61516236..61519316+ go_terms:GO:0051082 functional_description:"Surfeit locus protein 1 (AHRD V1 **-- B5XGV8_SALSA); contains Interpro domain(s) IPR002994 Surfeit locus 1 "]
novel_mir_141	ATGACGGAAGCATAGAGAGCAC	20	1.10017	13	0.731844	-0.588117	1	Solyc03g118750.2.1[ genomic_reference:SL2.40ch03 gene_region:61633672-61639223 transcript_region:SL2.40ch03:61633672..61639223+ go_terms:GO:0000234 functional_description:"Phosphoethanolamine N-methyltransferase (AHRD V1 **** Q9AXH3_SOLLC); contains Interpro domain(s) IPR000896 Hemocyanin, copper-containing "]
novel_mir_475	AAGGCAAGTGAGAGGATGATTTA	28	1.54024	0	0.01	-7.26701	2	Solyc03g119040.2.1[ genomic_reference:SL2.40ch03 gene_region:61807988-61810035 transcript_region:SL2.40ch03:61807988..61810035- go_terms:GO:0005080,GO:0000166 functional_description:"Guanine nucleotide-binding protein beta subunit-like protein (AHRD V1 **-* B4FKM1_MAIZE); contains Interpro domain(s) IPR020472 G-protein beta WD-40 repeat, region "]~~Solyc07g054900.2.1[ genomic_reference:SL2.40ch07…
novel_mir_367	GAGTGAAAGACATATATGCTCTA	0	0.01	10	0.562957	5.81495	1	Solyc03g119760.2.1[ genomic_reference:SL2.40ch03 gene_region:62357400-62371990 transcript_region:SL2.40ch03:62357400..62371990- go_terms:GO:0008270 functional_description:"Baculoviral IAP repeat-containing 4 (Predicted) (AHRD V1 *--- B0KWH9_CALJA); contains Interpro domain(s) IPR019396 Transmembrane Fragile-X-F-associated protein "]
novel_mir_254	GTTGTGTTGGGGAGGAGGGGGTT	0	0.01	6	0.337774	5.07799	1	Solyc03g121050.2.1[ genomic_reference:SL2.40ch03 gene_region:63329506-63336332 transcript_region:SL2.40ch03:63329506..63336332- go_terms:GO:0006468,GO:0016998 functional_description:"Receptor-like kinase (AHRD V1 *-*- C0SW32_SOYBN); contains Interpro domain(s) IPR002290 Serine/threonine protein kinase "]
novel_mir_445	TGGTCGGACAAGCCGTGATGGC	9	0.495076	0	0.01	-5.62958	2	Solyc04g005210.1.1[ evidence_code:10F0H0E0IEG genomic_reference:SL2.40ch04 gene_region:163976-164775 transcript_region:SL2.40ch04:163976..164775+ functional_description:"Unknown Protein (AHRD V1)"]~~Solyc05g021410.1.1[ evidence_code:10F0H0E0IEG genomic_reference:SL2.40ch05 gene_region:27332065-27332289 transcript_region:SL2.40ch05:27332065..27332289- functional_description:"Unknown Protein (AHRD …
novel_mir_606	TTGGTCGGACAAGCCGTGATGGC	9	0.495076	0	0.01	-5.62958	2	Solyc04g005210.1.1[ evidence_code:10F0H0E0IEG genomic_reference:SL2.40ch04 gene_region:163976-164775 transcript_region:SL2.40ch04:163976..164775+ functional_description:"Unknown Protein (AHRD V1)"]~~Solyc05g021410.1.1[ evidence_code:10F0H0E0IEG genomic_reference:SL2.40ch05 gene_region:27332065-27332289 transcript_region:SL2.40ch05:27332065..27332289- functional_description:"Unknown Protein (AHRD …
novel_mir_69	GAGTTTTTAGCCCGGTCTGAATA	0	0.01	5	0.281478	4.81495	1	Solyc04g005700.2.1[ genomic_reference:SL2.40ch04 gene_region:455936-457664 transcript_region:SL2.40ch04:455936..457664- go_terms:GO:0009607 functional_description:"Major latex-like protein (AHRD V1 **-- B5THI3_PANGI); contains Interpro domain(s) IPR000916 Bet v I allergen "]
novel_mir_302	TTGAATTTGGGCTGCTCACGGA	294	16.1725	361	20.3227	0.329554	2	Solyc04g007020.2.1[ genomic_reference:SL2.40ch04 gene_region:738731-742225 transcript_region:SL2.40ch04:738731..742225- functional_description:"BRO1 domain-containing protein BROX (AHRD V1 **-- B5X0Z6_SALSA); contains Interpro domain(s) IPR004328 BRO1 "]~~Solyc09g020180.1.1[ evidence_code:10F0H0E0IEG genomic_reference:SL2.40ch09 gene_region:19080045-19080610 transcript_region:SL2.40ch09:19080045.…
novel_mir_503	AAGAGTGCATAGTTGAGTGATCA	11	0.605093	0	0.01	-5.91908	1	Solyc04g008420.1.1[ evidence_code:10F0H1E1IEG genomic_reference:SL2.40ch04 gene_region:2038054-2041138 transcript_region:SL2.40ch04:2038054..2041138+ go_terms:GO:0003700 functional_description:"PHD finger family protein (AHRD V1 **-- D7LPW0_ARALY); contains Interpro domain(s) IPR011011 Zinc finger, FYVE/PHD-type "]
novel_mir_166	AGGGGTGTCAAATGGACGGGT	0	0.01	8	0.450366	5.49302	2	Solyc04g009850.2.1[ genomic_reference:SL2.40ch04 gene_region:3167860-3170633 transcript_region:SL2.40ch04:3167860..3170633- go_terms:GO:0009815 functional_description:"1-aminocyclopropane-1-carboxylate oxidase-like protein (AHRD V1 **-* Q9LTH8_ARATH); contains Interpro domain(s) IPR005123 Oxoglutarate and iron-dependent oxygenase "]~~Solyc12g013700.1.1[ evidence_code:10F1H1E1IEG genomic_reference…
novel_mir_80	TACCTAAGTTGCTCGGACTCT	0	0.01	18	1.01332	6.66295	2	Solyc04g039640.2.1[ genomic_reference:SL2.40ch04 gene_region:29688626-29703749 transcript_region:SL2.40ch04:29688626..29703749+ functional_description:"Unknown Protein (AHRD V1)"]~~Solyc05g007570.2.1[ genomic_reference:SL2.40ch05 gene_region:2106441-2110793 transcript_region:SL2.40ch05:2106441..2110793- go_terms:GO:0005840 functional_description:"cDNA clone J023065D24 full insert sequence (AHRD V…
novel_mir_664	CAAGGTACTTATTAGATCGA	9	0.495076	0	0.01	-5.62958	4	Solyc04g045540.1.1[ evidence_code:10F0H1E0IEG genomic_reference:SL2.40ch04 gene_region:33113556-33114491 transcript_region:SL2.40ch04:33113556..33114491+ functional_description:"Ycf1 (Fragment) (AHRD V1 ***- A6YA36_9MAGN); contains Interpro domain(s) IPR008896 Ycf1 "]~~Solyc10g062330.1.1[ evidence_code:10F0H1E0IEG genomic_reference:SL2.40ch10 gene_region:56406039-56406944 transcript_region:SL2.40…
novel_mir_307	AGAGACTGCATGATGCGTAGAA	0	0.01	27	1.51998	7.24791	1	Solyc04g056620.1.1[ evidence_code:10F0H1E0IEG genomic_reference:SL2.40ch04 gene_region:53744978-53748577 transcript_region:SL2.40ch04:53744978..53748577- go_terms:GO:0009672 functional_description:"Auxin Efflux Carrier (AHRD V1 **** Q673E6_MEDTR); contains Interpro domain(s) IPR004776 Auxin efflux carrier "]
novel_mir_620	AGAGACTGCATGATGCGTAGA	39	2.14533	0	0.01	-7.74506	1	Solyc04g056620.1.1[ evidence_code:10F0H1E0IEG genomic_reference:SL2.40ch04 gene_region:53744978-53748577 transcript_region:SL2.40ch04:53744978..53748577- go_terms:GO:0009672 functional_description:"Auxin Efflux Carrier (AHRD V1 **** Q673E6_MEDTR); contains Interpro domain(s) IPR004776 Auxin efflux carrier "]
novel_mir_292	AAGATTTGAAGTTTATGAGTT	0	0.01	6	0.337774	5.07799	5	Solyc04g071440.2.1[ genomic_reference:SL2.40ch04 gene_region:56014601-56018182 transcript_region:SL2.40ch04:56014601..56018182+ go_terms:GO:0003700,GO:0008081 functional_description:"Tubby-like F-box protein 8 (AHRD V1 ***- TLP8_ORYSJ); contains Interpro domain(s) IPR000007 Tubby, C-terminal "]~~Solyc08g005680.2.1[ genomic_reference:SL2.40ch08 gene_region:530818-557653 transcript_region:SL2.40ch0…
novel_mir_243	TTATGGATCCAAGGAATAGAAA	0	0.01	28	1.57628	7.30038	4	Solyc04g071480.1.1[ evidence_code:10F0H1E1IEG genomic_reference:SL2.40ch04 gene_region:56062289-56063455 transcript_region:SL2.40ch04:56062289..56063455+ functional_description:"Exocyst subunit Exo70-interacting protein Roh1 (Fragment) (AHRD V1 *-*- C1IJU1_TOBAC); contains Interpro domain(s) IPR008511 Protein of unknown function DUF793 "]~~Solyc07g056260.2.1[ genomic_reference:SL2.40ch07 gene_reg…
novel_mir_192	GGGGCTTGAGAAATATAGGTA	0	0.01	62	3.49033	8.44722	1	Solyc04g071820.2.1[ genomic_reference:SL2.40ch04 gene_region:56424449-56426209 transcript_region:SL2.40ch04:56424449..56426209+ go_terms:GO:0019825 functional_description:"Cytochrome P450"]
novel_mir_582	AGGTGAAATGGAGATGAAGAGTT	8	0.440068	0	0.01	-5.45965	3	Solyc04g074170.1.1[ evidence_code:10F0H1E0IEG genomic_reference:SL2.40ch04 gene_region:57755497-57757061 transcript_region:SL2.40ch04:57755497..57757061+ go_terms:GO:0003700 functional_description:"MYB transcription factor (AHRD V1 *--* Q9SBF3_ARATH); contains Interpro domain(s) IPR015495 Myb transcription factor "]~~Solyc07g006280.2.1[ genomic_reference:SL2.40ch07 gene_region:1069324-1072745 tra…
novel_mir_65	TGCACTGCCTCTTCCCTGGCT	14	0.770118	9	0.506661	-0.604059	1	Solyc04g074740.2.1[ genomic_reference:SL2.40ch04 gene_region:58263727-58265967 transcript_region:SL2.40ch04:58263727..58265967- go_terms:GO:0009055 functional_description:"Blue copper-like protein (AHRD V1 *--- A3F8V0_GOSHI); contains Interpro domain(s) IPR003245 Plastocyanin-like "]
novel_mir_575	ATACAAATAGAAACGCAATT	15	0.825127	0	0.01	-6.36654	2	Solyc04g076950.2.1[ genomic_reference:SL2.40ch04 gene_region:59485478-59487628 transcript_region:SL2.40ch04:59485478..59487628- go_terms:GO:0015299,GO:0015559 functional_description:"Multidrug resistance protein mdtK (AHRD V1 ***- MDTK_PROMH); contains Interpro domain(s) IPR002528 Multi antimicrobial extrusion protein MatE "]~~Solyc05g014230.2.1[ genomic_reference:SL2.40ch05 gene_region:7983463-7…
novel_mir_291	AGAAAATTGTATATACACATGAA	0	0.01	11	0.619253	5.95246	1	Solyc04g079090.2.1[ genomic_reference:SL2.40ch04 gene_region:61268368-61273338 transcript_region:SL2.40ch04:61268368..61273338- functional_description:"Lipin family protein (AHRD V1 **-- D7MQT4_ARALY); contains Interpro domain(s) IPR013209 LNS2, Lipin/Ned1/Smp2 "]
novel_mir_439	AAGGAAGTAAGACAAACAAATTA	0	0.01	13	0.731844	6.19346	1	Solyc04g079460.1.1[ evidence_code:10F0H1E0IEG genomic_reference:SL2.40ch04 gene_region:61540565-61541017 transcript_region:SL2.40ch04:61540565..61541017- go_terms:GO:0004867 functional_description:"Serpin 3 (AHRD V1 ***- C0LF32_WHEAT); contains Interpro domain(s) IPR015554 Protease inhibitor I4, serpin, plant "]
novel_mir_552	TTTAACTGTAGATACATTAAAAG	10	0.550085	0	0.01	-5.78158	2	Solyc04g079730.1.1[ evidence_code:10F0H1E1IEG genomic_reference:SL2.40ch04 gene_region:61687174-61688778 transcript_region:SL2.40ch04:61687174..61688778- go_terms:GO:0019825,GO:0009978 functional_description:"cytochrome P450"]~~Solyc07g042520.2.1[ genomic_reference:SL2.40ch07 gene_region:53140157-53143939 transcript_region:SL2.40ch07:53140157..53143939- go_terms:GO:0016157 functional_description:…
novel_mir_517	ACTTCATTGATCACTAGGCCACA	107	5.8859	0	0.01	-9.20112	2	Solyc04g080470.2.1[ genomic_reference:SL2.40ch04 gene_region:62236180-62240090 transcript_region:SL2.40ch04:62236180..62240090+ go_terms:GO:0006284,GO:0006281 functional_description:"DNA-3-methyladenine glycosylase 1 (AHRD V1 ***- B6U6Y8_MAIZE); contains Interpro domain(s) IPR003265 HhH-GPD domain "]~~Solyc05g053360.2.1[ genomic_reference:SL2.40ch05 gene_region:62622554-62625670 transcript_region…
novel_mir_276	ATTTACCCCAAGTTCGTTGTC	611	33.6102	609	34.2841	0.0286411	5	Solyc04g080910.1.1[ evidence_code:10F0H1E0IEG genomic_reference:SL2.40ch04 gene_region:62552994-62553740 transcript_region:SL2.40ch04:62552994..62553740+ go_terms:GO:0003677 functional_description:"Ethylene-responsive transcription factor 13 (AHRD V1 *-*- ERF99_ARATH); contains Interpro domain(s) IPR001471 Pathogenesis-related transcriptional factor and ERF, DNA-binding "]~~Solyc06g063070.2.1[ ge…
novel_mir_408	TAATTCAGCTAGTTCAATGGT	0	0.01	7	0.39407	5.30038	1	Solyc04g081440.2.1[ genomic_reference:SL2.40ch04 gene_region:63008173-63012837 transcript_region:SL2.40ch04:63008173..63012837- go_terms:GO:0005515,GO:0004564 functional_description:"Neutral invertase like protein (AHRD V1 ***- Q67XD9_ARATH); contains Interpro domain(s) IPR006937 Plant neutral invertase "]
novel_mir_529	AGAGAAGGTTAGAATAGAGAA	6	0.330051	0	0.01	-5.04462	1	Solyc04g082640.2.1[ genomic_reference:SL2.40ch04 gene_region:63847522-63851069 transcript_region:SL2.40ch04:63847522..63851069- functional_description:"Unknown Protein (AHRD V1)"]
novel_mir_51	TTCGAGAAAGATGAAGTTGTTA	0	0.01	19	1.06962	6.74095	1	Solyc05g005310.1.1[ evidence_code:10F0H1E1IEG genomic_reference:SL2.40ch05 gene_region:245719-246174 transcript_region:SL2.40ch05:245719..246174- go_terms:GO:0019784 functional_description:"NEDD8-specific protease 2 (AHRD V1 *-** B2VZK5_PYRTR); contains Interpro domain(s) IPR003653 Peptidase C48, SUMO/Sentrin/Ubl1 "]
novel_mir_541	TCTTTCCTACTCCTCCCATACC	609	33.5001	0	0.01	-11.71	1	Solyc05g006630.2.1[ genomic_reference:SL2.40ch05 gene_region:1281455-1291211 transcript_region:SL2.40ch05:1281455..1291211+ go_terms:GO:0006952,GO:0005515,GO:0031224,GO:0017111,GO:0006915 functional_description:"Tir-nbs-lrr, resistance protein"]
novel_mir_395	TTCTGATATGAGTATGAGGTAT	28	1.54024	25	1.40739	-0.130127	1	Solyc05g015210.2.1[ genomic_reference:SL2.40ch05 gene_region:10037526-10072881 transcript_region:SL2.40ch05:10037526..10072881+ go_terms:GO:0005488 functional_description:"Transforming growth factor-beta receptor-associated protein 1 (AHRD V1 **-- TGFA1_MOUSE); contains Interpro domain(s) IPR019453 Vacuolar sorting protein 39/Transforming growth factor beta receptor-associated domain 2 "]
novel_mir_15	GATCTCTGGAGGTCGGTATTCTT	0	0.01	9	0.506661	5.66295	1	Solyc05g021400.1.1[ evidence_code:10F0H0E0IEG genomic_reference:SL2.40ch05 gene_region:27306756-27307737 transcript_region:SL2.40ch05:27306756..27307737- functional_description:"Unknown Protein (AHRD V1)"]
novel_mir_35	TTCCAAAGCTGCAGAAATGAGT	0	0.01	7	0.39407	5.30038	1	Solyc05g051220.2.1[ genomic_reference:SL2.40ch05 gene_region:60621366-60632925 transcript_region:SL2.40ch05:60621366..60632925- go_terms:GO:0005242 functional_description:"Potassium channel (AHRD V1 **** D0EM91_9ROSI); contains Interpro domain(s) IPR002110 Ankyrin "]
novel_mir_105	ATATATCAACTCTAAATGACA	0	0.01	5	0.281478	4.81495	1	Solyc05g051830.2.1[ genomic_reference:SL2.40ch05 gene_region:61378235-61384104 transcript_region:SL2.40ch05:61378235..61384104+ go_terms:GO:0005634 functional_description:"MADS-box transcription factor 1 (AHRD V1 *-*- D1MFS6_HEVBR); contains Interpro domain(s) IPR002100 Transcription factor, MADS-box "]
novel_mir_379	GAATGAAGGGTATATGTGAGCCA	0	0.01	7	0.39407	5.30038	1	Solyc05g051830.2.1[ genomic_reference:SL2.40ch05 gene_region:61378235-61384104 transcript_region:SL2.40ch05:61378235..61384104+ go_terms:GO:0005634 functional_description:"MADS-box transcription factor 1 (AHRD V1 *-*- D1MFS6_HEVBR); contains Interpro domain(s) IPR002100 Transcription factor, MADS-box "]
novel_mir_392	ACGGCAGGGGTATATGTGAGCCA	0	0.01	241	13.5673	10.4059	1	Solyc05g051830.2.1[ genomic_reference:SL2.40ch05 gene_region:61378235-61384104 transcript_region:SL2.40ch05:61378235..61384104+ go_terms:GO:0005634 functional_description:"MADS-box transcription factor 1 (AHRD V1 *-*- D1MFS6_HEVBR); contains Interpro domain(s) IPR002100 Transcription factor, MADS-box "]
novel_mir_263	GAGGTGTTCGTGATGTTAGGAG	45	2.47538	47	2.6459	0.0961071	1	Solyc05g051840.1.1[ evidence_code:10F0H1E1IEG genomic_reference:SL2.40ch05 gene_region:61386178-61387311 transcript_region:SL2.40ch05:61386178..61387311+ go_terms:GO:0005488 functional_description:"Tetratricopeptide repeat protein 15 (AHRD V1 **-- B6TY66_MAIZE); contains Interpro domain(s) IPR011990 Tetratricopeptide-like helical "]
novel_mir_174	TCGAGATGAGATAGATAAGGATA	6	0.330051	9	0.506661	0.618334	1	Solyc05g053350.2.1[ genomic_reference:SL2.40ch05 gene_region:62620520-62623062 transcript_region:SL2.40ch05:62620520..62623062+ functional_description:"Desiccation-related protein PCC13-62 (AHRD V1 ***- B4G1G1_MAIZE)"]
novel_mir_27	CCACGTGGGCACATATATATCTT	0	0.01	7	0.39407	5.30038	1	Solyc05g053350.2.1[ genomic_reference:SL2.40ch05 gene_region:62620520-62623062 transcript_region:SL2.40ch05:62620520..62623062+ functional_description:"Desiccation-related protein PCC13-62 (AHRD V1 ***- B4G1G1_MAIZE)"]
novel_mir_615	CAATTCTGGAGAGTCCGAGCA	6	0.330051	0	0.01	-5.04462	2	Solyc05g055200.2.1[ genomic_reference:SL2.40ch05 gene_region:64091336-64094363 transcript_region:SL2.40ch05:64091336..64094363+ go_terms:GO:0019538 functional_description:"Heat shock-like protein (AHRD V1 **-- B5A254_ARATH); contains Interpro domain(s) IPR004176 Clp, N-terminal "]~~Solyc09g008790.2.1[ genomic_reference:SL2.40ch09 gene_region:2214074-2219739 transcript_region:SL2.40ch09:2214074..2…
novel_mir_241	AGGATCTGACACGCACGCTGGCA	41	2.25535	50	2.81478	0.319675	1	Solyc05g056170.2.1[ genomic_reference:SL2.40ch05 gene_region:64706396-64710169 transcript_region:SL2.40ch05:64706396..64710169+ go_terms:GO:0004397,GO:0045548 functional_description:"Phenylalanine ammonia-lyase (AHRD V1 **** Q50EX7_PETHY); contains Interpro domain(s) IPR005922 Phenylalanine ammonia-lyase "]
novel_mir_228	AATCTCAGTGGATCGTGGTAG	0	0.01	5	0.281478	4.81495	2	Solyc06g008050.2.1[ genomic_reference:SL2.40ch06 gene_region:1915865-1918482 transcript_region:SL2.40ch06:1915865..1918482- go_terms:GO:0004497 functional_description:"Monooxygenase (AHRD V1 **** D5ZV09_9ACTO); contains Interpro domain(s) IPR000103 Pyridine nucleotide-disulphide oxidoreductase, class-II "]~~Solyc07g053900.2.1[ genomic_reference:SL2.40ch07 gene_region:59628222-59629575 transcript_…
novel_mir_187	TGGTATATGACCTTGCAATTCA	484	26.6241	466	26.2338	-0.0213058	5	Solyc06g008270.2.1[ genomic_reference:SL2.40ch06 gene_region:2139308-2142190 transcript_region:SL2.40ch06:2139308..2142190- go_terms:GO:0019903 functional_description:"LRR receptor-like serine/threonine-protein kinase, RLP"]~~Solyc12g006020.1.1[ evidence_code:10F0H1E0IEG genomic_reference:SL2.40ch12 gene_region:622382-625015 transcript_region:SL2.40ch12:622382..625015+ go_terms:GO:0004675 functio…
novel_mir_288	ATCTGTGACAGGATAATGGAAGA	74	4.07063	57	3.20885	-0.343192	1	Solyc06g008500.2.1[ genomic_reference:SL2.40ch06 gene_region:2391924-2399431 transcript_region:SL2.40ch06:2391924..2399431- go_terms:GO:0008270 functional_description:"Ankyrin repeat-containing protein (AHRD V1 *-*- D2Y4N3_TOBAC); contains Interpro domain(s) IPR002110 Ankyrin "]
novel_mir_162	TCAAGAAAAAGAAATAGAGCA	0	0.01	6	0.337774	5.07799	1	Solyc06g009380.2.1[ genomic_reference:SL2.40ch06 gene_region:3296045-3299359 transcript_region:SL2.40ch06:3296045..3299359- functional_description:"mRNA clone RAFL24-05-D16 (AHRD V1 ***- Q67YW5_ARATH)"]
novel_mir_226	GCGAGAGGTGACAAAAGGCGA	44	2.42037	49	2.75849	0.18865	1	Solyc06g030580.2.1[ genomic_reference:SL2.40ch06 gene_region:16518860-16520599 transcript_region:SL2.40ch06:16518860..16520599+ functional_description:"Ribosomal RNA large subunit methyltransferase N (AHRD V1 ***- D5A1S9_SPIPL)"]
novel_mir_274	TTTGGCTCATGGATTTTAGC	12	0.660101	8	0.450366	-0.551591	2	Solyc06g033850.2.1[ genomic_reference:SL2.40ch06 gene_region:19973776-19974759 transcript_region:SL2.40ch06:19973776..19974759+ functional_description:"Dehydration-responsive element-binding protein 2D (AHRD V1 *-*- DRE2D_ARATH)"]~~Solyc07g056030.2.1[ genomic_reference:SL2.40ch07 gene_region:61252970-61260871 transcript_region:SL2.40ch07:61252970..61260871+ go_terms:GO:0005634 functional_descript…
novel_mir_413	TCTTCCGTGAACTTCATCAAAAT	13	0.71511	22	1.23851	0.792363	1	Solyc06g034350.1.1[ evidence_code:10F0H0E0IEG genomic_reference:SL2.40ch06 gene_region:20821546-20822738 transcript_region:SL2.40ch06:20821546..20822738- go_terms:GO:0005622 functional_description:"Unknown Protein (AHRD V1)"]
novel_mir_176	AGATGACAAAAGGGTAAGTAGAA	0	0.01	14	0.78814	6.30038	1	Solyc06g051780.2.1[ genomic_reference:SL2.40ch06 gene_region:31930214-31946130 transcript_region:SL2.40ch06:31930214..31946130+ go_terms:GO:0016779 functional_description:"Poly(A) RNA polymerase (AHRD V1 **-- B6K2B5_SCHJY); contains Interpro domain(s) IPR002934 Nucleotidyltransferase "]
novel_mir_300	TGATACAAGTATAAGGGTCT	0	0.01	6	0.337774	5.07799	2	Solyc06g051780.2.1[ genomic_reference:SL2.40ch06 gene_region:31930214-31946130 transcript_region:SL2.40ch06:31930214..31946130+ go_terms:GO:0016779 functional_description:"Poly(A) RNA polymerase (AHRD V1 **-- B6K2B5_SCHJY); contains Interpro domain(s) IPR002934 Nucleotidyltransferase "]~~Solyc09g091340.1.1[ evidence_code:10F0H1E0IEG genomic_reference:SL2.40ch09 gene_region:65958581-65959030 trans…
novel_mir_618	TGATACAAGTATAAGGGTCTA	5	0.275042	0	0.01	-4.78158	2	Solyc06g051780.2.1[ genomic_reference:SL2.40ch06 gene_region:31930214-31946130 transcript_region:SL2.40ch06:31930214..31946130+ go_terms:GO:0016779 functional_description:"Poly(A) RNA polymerase (AHRD V1 **-- B6K2B5_SCHJY); contains Interpro domain(s) IPR002934 Nucleotidyltransferase "]~~Solyc09g091340.1.1[ evidence_code:10F0H1E0IEG genomic_reference:SL2.40ch09 gene_region:65958581-65959030 trans…
novel_mir_104	ACAAGATAGTACCACGTAGGCCG	31	1.70526	31	1.74517	0.0333713	1	Solyc06g053340.2.1[ genomic_reference:SL2.40ch06 gene_region:32579636-32586698 transcript_region:SL2.40ch06:32579636..32586698+ go_terms:GO:0005515 functional_description:"ApaG protein (AHRD V1 *-*- A9F367_SORC5); contains Interpro domain(s) IPR007474 ApaG "]
novel_mir_489	ATATGGATTGAGAAAAAATGGTT	8	0.440068	0	0.01	-5.45965	1	Solyc06g064510.2.1[ genomic_reference:SL2.40ch06 gene_region:36560172-36561810 transcript_region:SL2.40ch06:36560172..36561810- go_terms:GO:0008171,GO:0046983 functional_description:"O-methyltransferase (AHRD V1 ***- A5HJZ9_VITVI); contains Interpro domain(s) IPR016461 O-methyltransferase, COMT, eukaryota "]
novel_mir_184	GAGGCTGTGAGGTGGTGGGTTCA	0	0.01	25	1.40739	7.13688	1	Solyc06g066590.2.1[ genomic_reference:SL2.40ch06 gene_region:38223679-38230628 transcript_region:SL2.40ch06:38223679..38230628- functional_description:"Cell number regulator 10 (AHRD V1 **-- D9HP26_MAIZE); contains Interpro domain(s) IPR006461 Protein of unknown function Cys-rich "]
novel_mir_462	AAGAAGAGAGAATCTAGGACA	158	8.69134	0	0.01	-9.76343	1	Solyc06g071190.2.1[ genomic_reference:SL2.40ch06 gene_region:40162763-40166109 transcript_region:SL2.40ch06:40162763..40166109+ functional_description:"IFA binding protein (AHRD V1 *-*- A6MGY3_LILLO); contains Interpro domain(s) IPR007656 Protein of unknown function DUF593 "]
novel_mir_647	TTCTTAATCAGAGATCTCGAGTT	24	1.3202	0	0.01	-7.04462	3	Solyc06g071990.2.1[ genomic_reference:SL2.40ch06 gene_region:40742300-40744520 transcript_region:SL2.40ch06:40742300..40744520+ functional_description:"AAA-type ATPase family protein (AHRD V1 *-*- D7MGM1_ARALY)"]~~Solyc11g071650.1.1[ evidence_code:10F0H1E0IEG genomic_reference:SL2.40ch11 gene_region:52146575-52151986 transcript_region:SL2.40ch11:52146575..52151986+ go_terms:GO:0005975 functional_…
novel_mir_125	AGATAGACTTATTTGAATCTCA	71	3.9056	68	3.82811	-0.028913	1	Solyc06g072760.2.1[ genomic_reference:SL2.40ch06 gene_region:41260813-41262392 transcript_region:SL2.40ch06:41260813..41262392- go_terms:GO:0005484 functional_description:"Syntaxin (AHRD V1 ***- Q8LJR4_SOYBN); contains Interpro domain(s) IPR010989 t-SNARE "]
novel_mir_666	TGGATAATTTGGGTTGTTGTT	7	0.385059	0	0.01	-5.26701	2	Solyc06g076360.2.1[ genomic_reference:SL2.40ch06 gene_region:43831465-43835828 transcript_region:SL2.40ch06:43831465..43835828- go_terms:GO:0006886,GO:0019867 functional_description:"Outer envelope membrane protein (AHRD V1 **-- Q31PR1_SYNE7); contains Interpro domain(s) IPR005689 Chloroplast envelope protein translocase, IAP75 "]~~Solyc07g066360.1.1[ evidence_code:10F0H0E0IEG genomic_reference:S…
novel_mir_440	TTCCATGAGACTGTTTTTGGGT	38002	2090.43	32565	1833.27	-0.189382	2	Solyc07g007040.2.1[ genomic_reference:SL2.40ch07 gene_region:1819149-1827662 transcript_region:SL2.40ch07:1819149..1827662- go_terms:GO:0003676,GO:0005622 functional_description:"Zinc finger CCCH-type with G patch domain-containing protein (AHRD V1 *--- ZGPAT_NEMVE); contains Interpro domain(s) IPR000467 D111/G-patch "]~~Solyc12g009520.1.1[ evidence_code:10F0H1E1IEG genomic_reference:SL2.40ch12 g…
novel_mir_386	TTCGGTGCACTGAAGTTTCGGGA	0	0.01	6	0.337774	5.07799	1	Solyc07g009320.2.1[ genomic_reference:SL2.40ch07 gene_region:4363246-4373784 transcript_region:SL2.40ch07:4363246..4373784- go_terms:GO:0005515 functional_description:"Metaxin 2 (AHRD V1 ***- Q1KKR5_TAKRU); contains Interpro domain(s) IPR019564 Outer mitochondrial membrane transport complex protein, Tom37/Metaxin "]
novel_mir_398	TCTCAAGACACTCATGCAAAT	0	0.01	5	0.281478	4.81495	2	Solyc07g018000.2.1[ genomic_reference:SL2.40ch07 gene_region:8779431-8791044 transcript_region:SL2.40ch07:8779431..8791044+ go_terms:GO:0005622 functional_description:"DNA ligase (AHRD V1 ***- B9IN68_POPTR); contains Interpro domain(s) IPR001357 BRCT "]~~Solyc11g045350.1.1[ evidence_code:10F0H1E1IEG genomic_reference:SL2.40ch11 gene_region:37656830-37662843 transcript_region:SL2.40ch11:37656830..…
novel_mir_81	TTCTTGCTTGTTGATTTTCTATT	0	0.01	11	0.619253	5.95246	2	Solyc07g026880.1.1[ evidence_code:10F0H1E0IEG genomic_reference:SL2.40ch07 gene_region:32116694-32117356 transcript_region:SL2.40ch07:32116694..32117356+ functional_description:"Genomic DNA chromosome 5 P1 clone MBD2 (AHRD V1 ***- Q9FMN1_ARATH); contains Interpro domain(s) IPR008545 Protein of unknown function DUF827, plant "]~~Solyc12g088830.1.1[ evidence_code:10F0H1E1IEG genomic_reference:SL2.4…
novel_mir_453	TTTTGGAATAAGTAGTAGAAA	11	0.605093	0	0.01	-5.91908	1	Solyc07g041640.2.1[ genomic_reference:SL2.40ch07 gene_region:51144656-51146005 transcript_region:SL2.40ch07:51144656..51146005- go_terms:GO:0005634 functional_description:"Growth-regulating factor 1 (AHRD V1 *--- Q6AWY8_ORYSJ); contains Interpro domain(s) IPR014977 WRC "]
novel_mir_361	GCAGCACTATTAAGATTCTC	12	0.660101	17	0.957027	0.535872	1	Solyc07g041970.2.1[ genomic_reference:SL2.40ch07 gene_region:52037727-52040636 transcript_region:SL2.40ch07:52037727..52040636+ go_terms:GO:0004252 functional_description:"Subtilisin-like protease (AHRD V1 **-- B6SZ82_MAIZE); contains Interpro domain(s) IPR015500 Peptidase S8, subtilisin-related "]
novel_mir_619	TTTCGGGCATAGGTTGAGGGGTT	66	3.63056	0	0.01	-8.50405	2	Solyc07g047910.1.1[ evidence_code:10F0H1E0IEG genomic_reference:SL2.40ch07 gene_region:56433677-56437115 transcript_region:SL2.40ch07:56433677..56437115+ go_terms:GO:0005515,GO:0016301 functional_description:"Protein kinase-like protein (AHRD V1 *-** Q8LCP0_ARATH); contains Interpro domain(s) IPR002290 Serine/threonine protein kinase "]~~Solyc10g007080.2.1[ genomic_reference:SL2.40ch10 gene_regio…
novel_mir_676	AGAGAACTCTGACGACATGCATA	9	0.495076	0	0.01	-5.62958	1	Solyc07g049350.2.1[ genomic_reference:SL2.40ch07 gene_region:56952763-56957872 transcript_region:SL2.40ch07:56952763..56957872+ functional_description:"(Rice Genome Annotation Project) expressed protein (AHRD V1 ***- B7FAJ2_ORYSJ)"]
novel_mir_592	TATGGATCCAAGGAATAGAAAA	20	1.10017	0	0.01	-6.78158	2	Solyc07g056260.2.1[ genomic_reference:SL2.40ch07 gene_region:61413568-61439279 transcript_region:SL2.40ch07:61413568..61439279- go_terms:GO:0016757 functional_description:"Glucan synthase like 3 (AHRD V1 ***- D8R8I5_SELML); contains Interpro domain(s) IPR003440 Glycosyl transferase, family 48 "]~~Solyc11g017130.1.1[ evidence_code:10F0H1E0IEG genomic_reference:SL2.40ch11 gene_region:7921382-792532…
novel_mir_554	ACAGATTTAGAATTTAAGGTTTA	10	0.550085	0	0.01	-5.78158	2	Solyc07g062470.2.1[ genomic_reference:SL2.40ch07 gene_region:62414891-62417919 transcript_region:SL2.40ch07:62414891..62417919- functional_description:"Light-dependent short hypocotyls 1 (AHRD V1 ***- D7M6V0_ARALY); contains Interpro domain(s) IPR006936 Protein of unknown function DUF640 "]~~Solyc08g007570.2.1[ genomic_reference:SL2.40ch08 gene_region:2122122-2123598 transcript_region:SL2.40ch08:…
novel_mir_324	TTGAAATAATAGGTGATGAGGG	0	0.01	8	0.450366	5.49302	1	Solyc07g064200.2.1[ genomic_reference:SL2.40ch07 gene_region:63669570-63672071 transcript_region:SL2.40ch07:63669570..63672071+ functional_description:"COBRA-like protein (AHRD V1 ***- Q655F2_ORYSJ); contains Interpro domain(s) IPR006918 Glycosyl-phosphatidyl inositol-anchored, plant "]
novel_mir_258	TCAAGTTTGAGATCTCTTGCC	0	0.01	10	0.562957	5.81495	1	Solyc07g066090.2.1[ genomic_reference:SL2.40ch07 gene_region:64839709-64844491 transcript_region:SL2.40ch07:64839709..64844491+ go_terms:GO:0005215 functional_description:"SEC14 cytosolic factor family protein (AHRD V1 **-- D7KN07_ARALY); contains Interpro domain(s) IPR001251 Cellular retinaldehyde-binding/triple function, C-terminal "]
novel_mir_417	TGGTGCAGGTCGGGACCTACC	35	1.9253	29	1.63258	-0.237931	1	Solyc08g005690.1.1[ evidence_code:10F0H0E1IEG genomic_reference:SL2.40ch08 gene_region:558706-558897 transcript_region:SL2.40ch08:558706..558897- functional_description:"Unknown Protein (AHRD V1)"]
novel_mir_145	ATAGGTGTGGCTATCAAATA	0	0.01	9	0.506661	5.66295	2	Solyc08g014040.2.1[ genomic_reference:SL2.40ch08 gene_region:3550661-3556757 transcript_region:SL2.40ch08:3550661..3556757+ functional_description:"FAM119A (AHRD V1 *--- B9EP45_SALSA); contains Interpro domain(s) IPR019410 Methyltransferase-16, putative "]~~Solyc11g011800.1.1[ evidence_code:10F0H1E0IEG genomic_reference:SL2.40ch11 gene_region:4781361-4783100 transcript_region:SL2.40ch11:4781361..…
novel_mir_4	TTCTTGAACTGCATCTACAAT	0	0.01	6	0.337774	5.07799	2	Solyc08g015770.2.1[ genomic_reference:SL2.40ch08 gene_region:5481552-5484910 transcript_region:SL2.40ch08:5481552..5484910- functional_description:"E3 ubiquitin-protein ligase CCNB1IP1 (AHRD V1 *--- CIP1_HUMAN)"]~~Solyc12g009990.1.1[ evidence_code:10F0H1E1IEG genomic_reference:SL2.40ch12 gene_region:3132677-3136254 transcript_region:SL2.40ch12:3132677..3136254+ go_terms:GO:0017111,GO:0006614,GO:0…
novel_mir_659	AAGTGAATTGTATATGTATATCA	9	0.495076	0	0.01	-5.62958	1	Solyc08g062920.2.1[ genomic_reference:SL2.40ch08 gene_region:49546793-49552256 transcript_region:SL2.40ch08:49546793..49552256- go_terms:GO:0005515,GO:0003746 functional_description:"Elongation factor EF-2 (AHRD V1 **** Q9SGT4_ARATH); contains Interpro domain(s) IPR000795 Protein synthesis factor, GTP-binding "]
novel_mir_673	AGGGAAAAGAGTGGAAGAGAGGT	180	9.90152	0	0.01	-9.95151	3	Solyc08g062920.2.1[ genomic_reference:SL2.40ch08 gene_region:49546793-49552256 transcript_region:SL2.40ch08:49546793..49552256- go_terms:GO:0005515,GO:0003746 functional_description:"Elongation factor EF-2 (AHRD V1 **** Q9SGT4_ARATH); contains Interpro domain(s) IPR000795 Protein synthesis factor, GTP-binding "]~~Solyc08g062920.2.1[ genomic_reference:SL2.40ch08 gene_region:49546793-49552256 trans…
novel_mir_60	TATTGACACCAAAGAGAAGAT	21	1.15518	18	1.01332	-0.189021	2	Solyc08g065590.1.1[ evidence_code:10F0H1E0IEG genomic_reference:SL2.40ch08 gene_region:50941287-50944829 transcript_region:SL2.40ch08:50941287..50944829+ go_terms:GO:0004197 functional_description:"Vacuolar processing enzyme (AHRD V1 **-- Q9SMD0_SOLLC); contains Interpro domain(s) IPR001096 Peptidase C13, legumain "]~~Solyc10g017810.1.1[ evidence_code:10F0H1E0IEG genomic_reference:SL2.40ch10 gene…
novel_mir_371	AGCGAGGATGAAGGAAATGGCTA	0	0.01	10	0.562957	5.81495	1	Solyc08g076720.2.1[ genomic_reference:SL2.40ch08 gene_region:57827103-57836786 transcript_region:SL2.40ch08:57827103..57836786- go_terms:GO:0010329 functional_description:"Uncharacterized ABC transporter ATP-binding protein TM_0288 (AHRD V1 *--* Y288_THEMA); contains Interpro domain(s) IPR003439 ABC transporter-like "]
novel_mir_586	AGAGATAATGGTATAGAATGACA	8	0.440068	0	0.01	-5.45965	2	Solyc09g005460.1.1[ evidence_code:10F0H1E0IEG genomic_reference:SL2.40ch09 gene_region:324350-331414 transcript_region:SL2.40ch09:324350..331414+ go_terms:GO:0016765,GO:0003824 functional_description:"3-phosphoshikimate 1-carboxyvinyltransferase (AHRD V1 *-*- Q6E6L4_CONCD); contains Interpro domain(s) IPR001986 3-phosphoshikimate 1-carboxyvinyltransferase, core "]~~Solyc09g005490.1.1[ evidence_co…
novel_mir_135	AGGGGCCGCATATGACTTAAGCA	8	0.440068	8	0.450366	0.0333713	1	Solyc09g007490.2.1[ genomic_reference:SL2.40ch09 gene_region:1044320-1047604 transcript_region:SL2.40ch09:1044320..1047604+ functional_description:"Cell number regulator 8 (AHRD V1 **-- B4FUS3_MAIZE); contains Interpro domain(s) IPR006461 Protein of unknown function Cys-rich "]
novel_mir_495	AGAAAACGGTCGGCCCAACCCA	6	0.330051	0	0.01	-5.04462	1	Solyc09g007760.2.1[ genomic_reference:SL2.40ch09 gene_region:1295368-1298246 transcript_region:SL2.40ch09:1295368..1298246- go_terms:GO:0015250 functional_description:"Aquaporin 2 (AHRD V1 ***- O65357_SAMSA); contains Interpro domain(s) IPR012269 Aquaporin "]
novel_mir_370	ATGACAGTTAACTAATGCCGGTA	26	1.43022	18	1.01332	-0.497143	1	Solyc09g007910.2.1[ genomic_reference:SL2.40ch09 gene_region:1429132-1437334 transcript_region:SL2.40ch09:1429132..1437334+ go_terms:GO:0004397,GO:0045548 functional_description:"Phenylalanine ammonia-lyase (AHRD V1 **** B5LAW0_CAPAN); contains Interpro domain(s) IPR005922 Phenylalanine ammonia-lyase "]
novel_mir_596	GGGTGATCCGGATTACGACGTC	12	0.660101	0	0.01	-6.04462	2	Solyc09g008090.2.1[ genomic_reference:SL2.40ch09 gene_region:1566307-1568296 transcript_region:SL2.40ch09:1566307..1568296- go_terms:GO:0016757 functional_description:"UDP-glucosyltransferase family 1 protein (AHRD V1 ***- C6KI44_CITSI); contains Interpro domain(s) IPR002213 UDP-glucuronosyl/UDP-glucosyltransferase "]~~Solyc09g009740.1.1[ evidence_code:10F0H0E0IEG genomic_reference:SL2.40ch09 gen…
novel_mir_193	AGGGGTGGGCATTCGGTAATTCA	0	0.01	10	0.562957	5.81495	1	Solyc09g011030.2.1[ genomic_reference:SL2.40ch09 gene_region:4368272-4373182 transcript_region:SL2.40ch09:4368272..4373182- go_terms:GO:0005488 functional_description:"Hsp70 nucleotide exchange factor fes1 (AHRD V1 *-*- C8V0S6_EMENI); contains Interpro domain(s) IPR011989 Armadillo-like helical "]
novel_mir_571	AAGAGTCCGTTTGGATTGGCTTA	5	0.275042	0	0.01	-4.78158	1	Solyc09g014240.2.1[ genomic_reference:SL2.40ch09 gene_region:5730476-5734045 transcript_region:SL2.40ch09:5730476..5734045+ go_terms:GO:0008471,GO:0004322 functional_description:"Laccase 1a (AHRD V1 **** B9IG56_POPTR); contains Interpro domain(s) IPR017761 Laccase "]
novel_mir_12	TTTTTTTTATTAAATCGCTGCA	11	0.605093	14	0.78814	0.381295	1	Solyc09g030390.2.1[ genomic_reference:SL2.40ch09 gene_region:19822908-19829486 transcript_region:SL2.40ch09:19822908..19829486+ go_terms:GO:0006397 functional_description:"Serine/arginine repetitive matrix 1 (Fragment) (AHRD V1 *--- Q28CC2_XENTR); contains Interpro domain(s) IPR002483 Splicing factor PWI "]
novel_mir_672	GGTTTGATTTGGTTCGTCGG	8	0.440068	0	0.01	-5.45965	2	Solyc09g065630.2.1[ genomic_reference:SL2.40ch09 gene_region:59394396-59399279 transcript_region:SL2.40ch09:59394396..59399279+ functional_description:"Protein TIFY 4B (AHRD V1 ***- TIF4B_ARATH); contains Interpro domain(s) IPR010399 Tify "]~~Solyc11g005710.1.1[ evidence_code:10F0H1E0IEG genomic_reference:SL2.40ch11 gene_region:566242-568819 transcript_region:SL2.40ch11:566242..568819+ functional…
novel_mir_99	TGCCAAAGAAGATTTGCCCCG	106	5.8309	171	9.62656	0.723303	1	Solyc09g066410.1.1[ evidence_code:10F0H1E1IEG genomic_reference:SL2.40ch09 gene_region:60426564-60428153 transcript_region:SL2.40ch09:60426564..60428153+ go_terms:GO:0005315 functional_description:"Inorganic phosphate transporter (AHRD V1 **** Q9LLS5_TOBAC); contains Interpro domain(s) IPR004738 Phosphate permease "]
novel_mir_271	TAAGTTATGGACTTAGTATTG	433	23.8187	303	17.0576	-0.481678	1	Solyc09g074190.1.1[ evidence_code:10F0H1E0IEG genomic_reference:SL2.40ch09 gene_region:61449826-61452466 transcript_region:SL2.40ch09:61449826..61452466+ go_terms:GO:0008270 functional_description:"Baculoviral IAP repeat-containing 2 (AHRD V1 *--- Q6P6S1_RAT); contains Interpro domain(s) IPR001841 Zinc finger, RING-type "]
novel_mir_16	ATACACTAGAAATATTTGAATC	7	0.385059	7	0.39407	0.0333713	2	Solyc09g074350.1.1[ evidence_code:10F0H0E0IEG genomic_reference:SL2.40ch09 gene_region:61646409-61646918 transcript_region:SL2.40ch09:61646409..61646918- functional_description:"Unknown Protein (AHRD V1)"]~~Solyc11g032080.1.1[ evidence_code:10F0H0E0IEG genomic_reference:SL2.40ch11 gene_region:21223892-21226666 transcript_region:SL2.40ch11:21223892..21226666+ functional_description:"Unknown Protei…
novel_mir_544	TAATTGGATTTGGTGTAATTAC	15	0.825127	0	0.01	-6.36654	1	Solyc09g075410.2.1[ genomic_reference:SL2.40ch09 gene_region:62620316-62622122 transcript_region:SL2.40ch09:62620316..62622122+ functional_description:"Proline-rich protein (AHRD V1 **-- Q9LZJ7_ARATH); contains Interpro domain(s) IPR006041 Pollen Ole e 1 allergen and extensin "]
novel_mir_165	TGGAACTAGTGTTGAAGATGA	0	0.01	14	0.78814	6.30038	2	Solyc09g082380.2.1[ genomic_reference:SL2.40ch09 gene_region:63534872-63547345 transcript_region:SL2.40ch09:63534872..63547345+ go_terms:GO:0004004 functional_description:"ATP-dependent RNA helicase (AHRD V1 **** Q10D00_ORYSJ); contains Interpro domain(s) IPR001650 DNA/RNA helicase, C-terminal "]~~Solyc09g091460.2.1[ genomic_reference:SL2.40ch09 gene_region:66083794-66089563 transcript_region:SL2…
novel_mir_382	AGGGGTGTGACAGATGGCGACTC	0	0.01	21	1.18221	6.88534	1	Solyc09g090070.1.1[ evidence_code:10F1H1E1IEG genomic_reference:SL2.40ch09 gene_region:64973106-64974722 transcript_region:SL2.40ch09:64973106..64974722+ go_terms:GO:0005315 functional_description:"Inorganic phosphate transporter (AHRD V1 **** O22548_SOLLC); contains Interpro domain(s) IPR004738 Phosphate permease "]
novel_mir_505	AAGCTAGCGTTTGGTCATAGATT	9	0.495076	0	0.01	-5.62958	1	Solyc09g098620.1.1[ genomic_reference:SL2.40ch09 gene_region:2294563-2298049 transcript_region:SL2.40ch09:2294563..2298049+ go_terms:GO:0019825 functional_description:"cytochrome P450"]
novel_mir_277	ACAAGATAGTGTCACGTAGGCCT	15	0.825127	8	0.450366	-0.873519	1	Solyc10g007080.2.1[ genomic_reference:SL2.40ch10 gene_region:1459173-1463245 transcript_region:SL2.40ch10:1459173..1463245- go_terms:GO:0016020 functional_description:"Aberrant lateral root formation 5 (AHRD V1 *--- Q9LUH2_ARATH); contains Interpro domain(s) IPR002528 Multi antimicrobial extrusion protein MatE "]
novel_mir_43	ACAAGATAGTGCCACGTAGACCG	0	0.01	17	0.957027	6.58049	1	Solyc10g007080.2.1[ genomic_reference:SL2.40ch10 gene_region:1459173-1463245 transcript_region:SL2.40ch10:1459173..1463245- go_terms:GO:0016020 functional_description:"Aberrant lateral root formation 5 (AHRD V1 *--- Q9LUH2_ARATH); contains Interpro domain(s) IPR002528 Multi antimicrobial extrusion protein MatE "]
novel_mir_667	ACAAGATAGTGCCACGTAAGCTG	18	0.990152	0	0.01	-6.62958	1	Solyc10g007080.2.1[ genomic_reference:SL2.40ch10 gene_region:1459173-1463245 transcript_region:SL2.40ch10:1459173..1463245- go_terms:GO:0016020 functional_description:"Aberrant lateral root formation 5 (AHRD V1 *--- Q9LUH2_ARATH); contains Interpro domain(s) IPR002528 Multi antimicrobial extrusion protein MatE "]
novel_mir_142	TGAGGCCAAGTTTGAGCGTTT	0	0.01	5	0.281478	4.81495	1	Solyc10g007350.2.1[ genomic_reference:SL2.40ch10 gene_region:1740404-1747481 transcript_region:SL2.40ch10:1740404..1747481+ go_terms:GO:0003713 functional_description:"Multiprotein bridging factor 1 (AHRD V1 ***- Q9LL86_SOLTU); contains Interpro domain(s) IPR013729 Multiprotein bridging factor 1, N-terminal "]
novel_mir_221	TAGTGATCAATGAAGTAGGTT	10	0.550085	9	0.506661	-0.118632	1	Solyc10g009080.2.1[ genomic_reference:SL2.40ch10 gene_region:3108120-3110879 transcript_region:SL2.40ch10:3108120..3110879+ go_terms:GO:0005634 functional_description:"Squamosa promoter binding-like protein (AHRD V1 ***- Q0PY35_SOLLC); contains Interpro domain(s) IPR017238 Squamosa promoter-binding protein "]
novel_mir_433	ATATTGTTTTTCGTTGGTTTTC	0	0.01	6	0.337774	5.07799	1	Solyc10g024450.1.1[ evidence_code:10F0H0E0IEG genomic_reference:SL2.40ch10 gene_region:14208355-14209309 transcript_region:SL2.40ch10:14208355..14209309- functional_description:"Unknown Protein (AHRD V1)"]
novel_mir_223	GTGGCATAATCAAGATTCAC	345	18.9779	222	12.4976	-0.602665	2	Solyc10g047240.1.1[ evidence_code:10F0H1E1IEG genomic_reference:SL2.40ch10 gene_region:35695887-35697453 transcript_region:SL2.40ch10:35695887..35697453- go_terms:GO:0019834 functional_description:"Annexin (AHRD V1 ***- D2D2Z9_GOSHI); contains Interpro domain(s) IPR009118 Annexin, type plant "]~~Solyc10g082000.1.1[ evidence_code:10F0H1E0IEG genomic_reference:SL2.40ch10 gene_region:62233723-622371…
novel_mir_627	TTAATATGCAGCTCGGATATATT	12	0.660101	0	0.01	-6.04462	1	Solyc10g052740.1.1[ evidence_code:10F0H1E0IEG genomic_reference:SL2.40ch10 gene_region:48797493-48797900 transcript_region:SL2.40ch10:48797493..48797900- go_terms:GO:0016021 functional_description:"Photosystem I P700 chlorophyll a apoprotein A1 (AHRD V1 ***- D1L8N8_BRANA); contains Interpro domain(s) IPR001280 Photosystem I psaA and psaB "]
novel_mir_556	AAAAATCATATTTCTGAATTTA	15	0.825127	0	0.01	-6.36654	2	Solyc10g055480.1.1[ evidence_code:10F0H0E0IEG genomic_reference:SL2.40ch10 gene_region:52303903-52308666 transcript_region:SL2.40ch10:52303903..52308666+ functional_description:"Unknown Protein (AHRD V1)"]~~Solyc11g067210.1.1[ evidence_code:10F0H1E0IEG genomic_reference:SL2.40ch11 gene_region:50049703-50052318 transcript_region:SL2.40ch11:50049703..50052318+ go_terms:GO:0004519,GO:0008116 functio…
novel_mir_411	AGATTTCGTGGTGGCAAGGTT	0	0.01	14	0.78814	6.30038	1	Solyc10g080090.1.1[ evidence_code:10F1H1E1IEG genomic_reference:SL2.40ch10 gene_region:60802864-60805182 transcript_region:SL2.40ch10:60802864..60805182- go_terms:GO:0003677,GO:0046983 functional_description:"HAT family dimerisation domain containing protein expressed (AHRD V1 **-- Q6AVI0_ORYSJ); contains Interpro domain(s) IPR008906 HAT dimerisation "]
novel_mir_610	AGGAGAAAGAGATGTAATGGG	6	0.330051	0	0.01	-5.04462	1	Solyc10g081070.1.1[ evidence_code:10F0H1E0IEG genomic_reference:SL2.40ch10 gene_region:61569038-61571150 transcript_region:SL2.40ch10:61569038..61571150+ go_terms:GO:0005488 functional_description:"Splicing factor 3B subunit 1 (AHRD V1 **-- D0N488_PHYIN); contains Interpro domain(s) IPR015016 Splicing factor 3B subunit 1 "]
novel_mir_10	TAGGATTTTCCTGGGGATTAG	0	0.01	11	0.619253	5.95246	1	Solyc10g084280.1.1[ evidence_code:10F0H1E1IEG genomic_reference:SL2.40ch10 gene_region:63223672-63226246 transcript_region:SL2.40ch10:63223672..63226246+ go_terms:GO:0005516 functional_description:"Calmodulin-binding protein (AHRD V1 *--* C5HYF8_BRARP); contains Interpro domain(s) IPR000048 IQ calmodulin-binding region "]
novel_mir_645	TCCAGAGTTGGATTAGTTGGT	9	0.495076	0	0.01	-5.62958	1	Solyc10g085460.1.1[ evidence_code:10F0H1E1IEG genomic_reference:SL2.40ch10 gene_region:63950789-63954634 transcript_region:SL2.40ch10:63950789..63954634- go_terms:GO:0005515 functional_description:"Cc-nbs-lrr, resistance protein"]
novel_mir_191	TGAAGGTCCGAGGTTGAGGTT	402	22.1134	1090	61.3623	1.47243	2	Solyc10g086250.1.1[ evidence_code:10F0H1E1IEG genomic_reference:SL2.40ch10 gene_region:64457942-64459499 transcript_region:SL2.40ch10:64457942..64459499- go_terms:GO:0003677,GO:0045449 functional_description:"MYB transcription factor (AHRD V1 **-- A9YY82_SOLTU); contains Interpro domain(s) IPR015495 Myb transcription factor "]~~Solyc10g086290.1.1[ evidence_code:10F0H1E0IEG genomic_reference:SL2.4…
novel_mir_469	AGAGAGTAGAATCAAGGGAT	7	0.385059	0	0.01	-5.26701	1	Solyc11g005580.1.1[ evidence_code:10F0H1E1IEG genomic_reference:SL2.40ch11 gene_region:432322-435675 transcript_region:SL2.40ch11:432322..435675+ go_terms:GO:0031177,GO:0008168 functional_description:"Ribosomal RNA small subunit methyltransferase H (AHRD V1 ***- D6YUB3_WADCW); contains Interpro domain(s) IPR002903 Bacterial methyltransferase "]
novel_mir_147	TAATGCTGCAGAATGGGTTCGA	28	1.54024	31	1.74517	0.180213	1	Solyc11g007300.1.1[ evidence_code:10F0H1E0IEG genomic_reference:SL2.40ch11 gene_region:1680009-1686686 transcript_region:SL2.40ch11:1680009..1686686+ go_terms:GO:0016020,GO:0017111,GO:0016887 functional_description:"ABC transporter G family member 34 (AHRD V1 ***- AB34G_ARATH); contains Interpro domain(s) IPR013525 ABC-2 type transporter "]
novel_mir_106	AGAATGAAAAAGAAAAATGTA	0	0.01	5	0.281478	4.81495	1	Solyc11g007980.1.1[ evidence_code:10F0H1E1IEG genomic_reference:SL2.40ch11 gene_region:2191849-2194005 transcript_region:SL2.40ch11:2191849..2194005+ go_terms:GO:0019825 functional_description:"Cytochrome P450"]
novel_mir_680	TTATATTGGTAGGACTAATTAA	14	0.770118	0	0.01	-6.26701	3	Solyc11g012200.1.1[ evidence_code:10F0H1E1IEG genomic_reference:SL2.40ch11 gene_region:5116261-5117322 transcript_region:SL2.40ch11:5116261..5117322+ functional_description:"Wax synthase isoform 3 (AHRD V1 **-- Q84XY7_VITVI)"]~~Solyc11g012220.1.1[ evidence_code:10F0H1E0IEG genomic_reference:SL2.40ch11 gene_region:5123576-5124643 transcript_region:SL2.40ch11:5123576..5124643+ functional_descriptio…
novel_mir_674	TTTTCTAGTGAATGTCGTTTG	63	3.46553	0	0.01	-8.43693	7	Solyc11g042730.1.1[ evidence_code:10F0H1E0IEG genomic_reference:SL2.40ch11 gene_region:33659963-33660280 transcript_region:SL2.40ch11:33659963..33660280- go_terms:GO:0006915 functional_description:"I2 (Fragment) (AHRD V1 ***- Q38MQ7_CAPAN); contains Interpro domain(s) IPR002182 NB-ARC "]~~Solyc11g043100.1.1[ evidence_code:10F0H1E0IEG genomic_reference:SL2.40ch11 gene_region:34773343-34774558 tran…
novel_mir_534	TCCTCTCGATTTTCTGCTGGAT	20	1.10017	0	0.01	-6.78158	1	Solyc11g069060.1.1[ evidence_code:10F0H0E0IEG genomic_reference:SL2.40ch11 gene_region:50736550-50737782 transcript_region:SL2.40ch11:50736550..50737782+ go_terms:GO:0030001 functional_description:"Heavy-metal-associated domain-containing protein (AHRD V1 ***- D7LIF5_ARALY); contains Interpro domain(s) IPR006121 Heavy metal transport/detoxification protein "]
novel_mir_426	AGGGAGAGAGGCGAATGACAA	0	0.01	18	1.01332	6.66295	1	Solyc11g069500.1.1[ evidence_code:10F0H1E1IEG genomic_reference:SL2.40ch11 gene_region:51188434-51191569 transcript_region:SL2.40ch11:51188434..51191569- go_terms:GO:0046982,GO:0005516 functional_description:"Auxin response factor 16 (AHRD V1 ***- D9IVB4_SOLLC); contains Interpro domain(s) IPR010525 Auxin response factor "]
novel_mir_83	TGGGAAATAAGAAAGATATGCA	40	2.20034	62	3.49033	0.66564	1	Solyc11g069710.1.1[ evidence_code:10F0H1E1IEG genomic_reference:SL2.40ch11 gene_region:51394342-51402692 transcript_region:SL2.40ch11:51394342..51402692- go_terms:GO:0016020,GO:0017111,GO:0016887 functional_description:"ABC transporter G family member 3 (AHRD V1 ***- AB3G_ARATH); contains Interpro domain(s) IPR013525 ABC-2 type transporter "]
novel_mir_168	AGAAGTTATGATCGTTTGAAGTT	0	0.01	7	0.39407	5.30038	1	Solyc12g017370.1.1[ evidence_code:10F0H1E1IEG genomic_reference:SL2.40ch12 gene_region:6620091-6622817 transcript_region:SL2.40ch12:6620091..6622817+ go_terms:GO:0045449 functional_description:"Myb family transcription factor-like (AHRD V1 **-- Q6H510_ORYSJ); contains Interpro domain(s) IPR006447 Myb-like DNA-binding region, SHAQKYF class "]
novel_mir_72	GAAAGTTATGATCGTTTGAAGTT	17	0.935144	16	0.900731	-0.0540915	1	Solyc12g017370.1.1[ evidence_code:10F0H1E1IEG genomic_reference:SL2.40ch12 gene_region:6620091-6622817 transcript_region:SL2.40ch12:6620091..6622817+ go_terms:GO:0045449 functional_description:"Myb family transcription factor-like (AHRD V1 **-- Q6H510_ORYSJ); contains Interpro domain(s) IPR006447 Myb-like DNA-binding region, SHAQKYF class "]
novel_mir_471	TTAGTGACAGAAGAGAGAAGGTT	9	0.495076	0	0.01	-5.62958	1	Solyc12g100030.1.1[ evidence_code:10F0H1E1IEG genomic_reference:SL2.40ch12 gene_region:65271557-65274358 transcript_region:SL2.40ch12:65271557..65274358+ go_terms:GO:0004675 functional_description:"LRR receptor-like serine/threonine-protein kinase, RLP"]
novel_mir_1	TATTCACGTACGGCGCATGAG	0	0.01	18	1.01332	6.66295
novel_mir_100	TTTTCTGAGAAAACAAATAGT	5	0.275042	6	0.337774	0.296406
novel_mir_102	TTTAAATTAAAGATGTTGGTG	8	0.440068	5	0.281478	-0.644701
novel_mir_103	AAGAGTCAAGTCTTGAGAGTTCT	0	0.01	7	0.39407	5.30038
novel_mir_107	ATCTGAATATTAAGATATGCATT	22	1.21019	23	1.2948	0.0975016
novel_mir_108	AGTGTGTAGTTGGAATTTCA	0	0.01	8	0.450366	5.49302
novel_mir_109	CAGAAGGGGGTTTTAGACTTGGG	0	0.01	12	0.675548	6.07799
novel_mir_11	ACGGTAATTGTTTTAAGTGCT	0	0.01	5	0.281478	4.81495
novel_mir_110	TTTCTCAAGGACGGGCAATAA	76	4.18064	100	5.62957	0.4293
novel_mir_111	AAAGACCACAAGTAGATGAATCA	29	1.59525	38	2.13924	0.423318
novel_mir_112	TGAAAAAAAGTTGTTGATGTGTT	11	0.605093	8	0.450366	-0.42606
novel_mir_113	AGCATAGTAAAGAGTAGAGACT	155	8.52631	106	5.96734	-0.514833
novel_mir_114	TAGGCGTTGTCTGAGGCTAAC	61	3.35552	48	2.70219	-0.312404
novel_mir_115	TGGAGGCAGCGGTTCATCGATC	484	26.6241	292	16.4383	-0.695667
novel_mir_117	TCAGATTGATTTGATTTTCGGTT	0	0.01	26	1.46369	7.19346
novel_mir_119	TGACTTGGTGTAAATATTCGGTG	0	0.01	19	1.06962	6.74095
novel_mir_120	GTGTGGAATGGCGAGAAGGGCTC	10	0.550085	16	0.900731	0.711443
novel_mir_122	CGCCAAAGGAGAGCTGCCCTG	443	24.3687	275	15.4813	-0.654504
novel_mir_123	TTAAAAATATTAGTCGGAGTTTC	0	0.01	5	0.281478	4.81495
novel_mir_124	AGGGAAAATTACATGGGATGACA	0	0.01	7	0.39407	5.30038
novel_mir_129	AAGGAAGAACAATAGAGAGTACT	204	11.2217	192	10.8088	-0.0540915
novel_mir_13	TCGAGAGAGGATATGTATGTATT	14	0.770118	14	0.78814	0.0333713
novel_mir_130	ACAAGATGCGTTCAATTTGAGTT	8	0.440068	7	0.39407	-0.159274
novel_mir_131	GCCACGTAGGCTGAAAATGGGTA	0	0.01	9	0.506661	5.66295
novel_mir_132	TTAGTAAAGACTCGGCAAAGCC	10	0.550085	10	0.562957	0.0333713
novel_mir_133	AAGCTTAGAAGTTTTGGCCGG	0	0.01	50	2.81478	8.13688
novel_mir_134	AGGAAATTTTAGAGAATATGGTA	0	0.01	11	0.619253	5.95246
novel_mir_137	AATTTTAAATTGTTGCATGTGT	0	0.01	7	0.39407	5.30038
novel_mir_138	AGGGGGTTGATTTATGGGTCGGA	16	0.880135	23	1.2948	0.556933
novel_mir_139	AGGAGTCAAGAACGCACCATACA	0	0.01	16	0.900731	6.49302
novel_mir_140	TTGACGATAGATGTAGTGGAG	0	0.01	9	0.506661	5.66295
novel_mir_143	GAATAACTATTGTTGGACGGA	21	1.15518	18	1.01332	-0.189021
novel_mir_144	TGGTATGCTTTGATTGGGAAAG	0	0.01	154	8.66954	9.75981
novel_mir_148	ATGGAACTAGTGTTGAAGATGA	0	0.01	14	0.78814	6.30038
novel_mir_149	GGGTCTATATTCCGGTCGTGACA	0	0.01	9	0.506661	5.66295
novel_mir_150	AGGGATTCGTTAGAGAGGGAT	15	0.825127	11	0.619253	-0.414088
novel_mir_151	ACAAGATAGTGTTACGTAGGCCA	181	9.95653	181	10.1895	0.0333713
novel_mir_152	AGGGTTGGGGTGCTTGAGGCAGA	0	0.01	13	0.731844	6.19346
novel_mir_154	AAGTATATGTCAGGTATTGTTTA	0	0.01	6	0.337774	5.07799
novel_mir_155	GGTAGGCGGTATTAGGTAGAATA	0	0.01	18	1.01332	6.66295
novel_mir_157	TCATGGGGAGTTGGAATCTAC	0	0.01	14	0.78814	6.30038
novel_mir_159	ATGATGTGATTGACAATGATGGT	0	0.01	7	0.39407	5.30038
novel_mir_160	AGAGAACAATAGATAGTTGAGGT	0	0.01	5	0.281478	4.81495
novel_mir_161	AGTAAATAAGGTATATGTGGATA	0	0.01	11	0.619253	5.95246
novel_mir_163	TAAAGACACACAGTAGAAGTAAC	95	5.2258	81	4.55995	-0.196634
novel_mir_164	ATACTCTGATTTATTAATATATG	0	0.01	5	0.281478	4.81495
novel_mir_167	TTAGTTAAGTTAAGGTGTGTCTC	0	0.01	8	0.450366	5.49302
novel_mir_169	TCTGATTGTATAAAGCGAGAGAA	14	0.770118	12	0.675548	-0.189021
novel_mir_17	ATGGTCCTGCTCCGTCGTCGT	0	0.01	6	0.337774	5.07799
novel_mir_170	AGAGACACATATAAACTTAACTA	9	0.495076	6	0.337774	-0.551591
novel_mir_171	TTGGTTTGACTTGGTTTGGTATT	38	2.09032	43	2.42071	0.211709
novel_mir_172	TGAAGATGCGGCGAAGACAAGTT	86	4.73073	82	4.61625	-0.0353414
novel_mir_173	AAGCAAATCGGTATTGTACAATT	8	0.440068	6	0.337774	-0.381666
novel_mir_175	ATGCGGACAAGCACAAAAGTATA	0	0.01	12	0.675548	6.07799
novel_mir_178	TTTTACGCGAGAAAGGGGGACCA	0	0.01	10	0.562957	5.81495
novel_mir_179	TCGTTTTGAACGATGACGTCTT	307	16.8876	363	20.4353	0.275102
novel_mir_180	AGAGGCTTCATAGATAGACAGTT	10	0.550085	8	0.450366	-0.288557
novel_mir_182	TGAACAGTAAGAACTAGCATT	46	2.53039	24	1.3511	-0.905228
novel_mir_183	TTGTTCCACTGTAGTTTGGGTT	220	12.1019	266	14.9747	0.307294
novel_mir_185	TATTCTTGTAGTTTCTAAAGACA	11	0.605093	15	0.844435	0.48083
novel_mir_186	GAAATTCTGAATGACAAACGGTT	0	0.01	7	0.39407	5.30038
novel_mir_189	GCAGCACCATTAAGATTCACA	0	0.01	215	12.1036	10.2412
novel_mir_19	TCCATTTCGGTTAGTCCTAGGTT	0	0.01	23	1.2948	7.01659
novel_mir_190	CAGCTGACGACTCGTTGATTCT	68	3.74057	183	10.3021	1.46161
novel_mir_194	TTTTCCAAAGGATTGTGACATTT	0	0.01	14	0.78814	6.30038
novel_mir_195	AGTAAAATGAGTTGGATATTTCA	0	0.01	22	1.23851	6.95246
novel_mir_196	GACTGAGGCAGGGGTATGACGA	0	0.01	177	9.96434	9.96063
novel_mir_198	TTACTGTGAGTAACGTTTAGGAG	18	0.990152	18	1.01332	0.0333713
novel_mir_199	AGAAGATAGTGGAGTTTTTAT	11	0.605093	8	0.450366	-0.42606
novel_mir_2	AGGGGCATATATGAGTCACTTT	20	1.10017	11	0.619253	-0.829125
novel_mir_20	TGGCTAACTGTCAAATTTGTCTT	0	0.01	9	0.506661	5.66295
novel_mir_200	TTTATGAAAGATTGTGACATTTT	0	0.01	20	1.12591	6.81495
novel_mir_201	AGGTTGAGGGGTACTTGTGTATT	6	0.330051	10	0.562957	0.770337
novel_mir_202	ATACAATATAGGATACTGATTTA	6	0.330051	10	0.562957	0.770337
novel_mir_203	ACCAGATGGTAAGCACTAGGCGT	0	0.01	12	0.675548	6.07799
novel_mir_204	GTGCGATATTGGAGTAGGTAG	0	0.01	8	0.450366	5.49302
novel_mir_205	TCCGGATATAGGTTAGGGGGC	172	9.46145	154	8.66954	-0.126107
novel_mir_207	AAGACAGATGTAAGATTTAAATT	0	0.01	8	0.450366	5.49302
novel_mir_208	ATCTCCCGACTCATTCATTCA	0	0.01	43	2.42071	7.91929
novel_mir_209	CAGGATTTAATAGGAATGTGCTA	0	0.01	5	0.281478	4.81495
novel_mir_21	TGTTGATTTGATGGGTTTGAGAA	0	0.01	5	0.281478	4.81495
novel_mir_210	ATAATAGTGGAGGATATCTTTGT	0	0.01	14	0.78814	6.30038
novel_mir_211	CACGAGGTAGACATTGTTTGGGC	0	0.01	15	0.844435	6.39992
novel_mir_212	AAAGAGCGAGTGTGGATAAGGCA	0	0.01	9	0.506661	5.66295
novel_mir_213	TTAGACAGTGGTGCAGATCGTA	0	0.01	16	0.900731	6.49302
novel_mir_215	GAAGACAGACGCTCGGAAAGGTT	0	0.01	8	0.450366	5.49302
novel_mir_216	TTATGTTTTTATTCTCGGGGCTT	0	0.01	6	0.337774	5.07799
novel_mir_217	AAAACGCGGACGAGCACAAAAAT	0	0.01	16	0.900731	6.49302
novel_mir_218	GTAGGTTTGTATAATTCGCGGTT	0	0.01	6	0.337774	5.07799
novel_mir_219	TGAGGCGTGACAAAATGACGAC	49	2.69541	59	3.32145	0.301305
novel_mir_22	GAAGACCAAGTTGAGGAAGAACA	0	0.01	8	0.450366	5.49302
novel_mir_220	ACAGAAGGAATGAAGTCGGGATA	0	0.01	19	1.06962	6.74095
novel_mir_222	ATGACAGAAGCATAGAGAGCAC	16	0.880135	6	0.337774	-1.38167
novel_mir_224	ATACTGAATCTAATGACACTTTA	0	0.01	5	0.281478	4.81495
novel_mir_225	AGAGGATCCGCTGCGAACTAGAA	0	0.01	15	0.844435	6.39992
novel_mir_227	TGAAACTTGACGGGACAGGGCC	0	0.01	84	4.72884	8.88534
novel_mir_229	TTCGTGATGTTAGGAGGCCTA	25	1.37521	24	1.3511	-0.0255224
novel_mir_23	GCCACGTAGGACAAAAAGGGGTA	545	29.9796	659	37.0989	0.307394
novel_mir_230	ATAAGATTTTGCAGATATTCGTT	0	0.01	11	0.619253	5.95246
novel_mir_231	TTAGTTAGTCAAGTAGAGAGGTA	0	0.01	23	1.2948	7.01659
novel_mir_232	ACAACTTTGAGTGGCTGCAGATA	34	1.87029	24	1.3511	-0.469129
novel_mir_233	GTGGACGTGCCGGAGTGGTTA	4914	270.312	3531	198.78	-0.44345
novel_mir_235	TTGGGAATGCGGAAGATTGACTA	11	0.605093	12	0.675548	0.158902
novel_mir_237	AGTGGGTGGTGTGGTAAGATT	509	27.9993	314	17.6768	-0.66353
novel_mir_238	GGTTGATCTGCATACTAAGAATT	0	0.01	20	1.12591	6.81495
novel_mir_239	TCGTTGACGTGTATTAAGGGCTT	0	0.01	5	0.281478	4.81495
novel_mir_24	ACAGAGGTCAGGCTGGAGGTAA	48	2.64041	61	3.43404	0.379146
novel_mir_240	AGAGTCAGGTCTTACGTCTAACT	0	0.01	19	1.06962	6.74095
novel_mir_242	ACTCATGGAATTGATCGTCTA	0	0.01	5	0.281478	4.81495
novel_mir_244	TAACTGTATAACAGGAAAGGAAG	0	0.01	14	0.78814	6.30038
novel_mir_245	ATGTTGGCAAACATTCGTGGAT	9	0.495076	8	0.450366	-0.136554
novel_mir_246	GAAAGTTATGGTCGTTTGAAGTT	0	0.01	11	0.619253	5.95246
novel_mir_247	TTAGGATCCGTTTGGATGGGCTT	0	0.01	68	3.82811	8.58049
novel_mir_249	ACATAAGAAGACCGAATTCCC	0	0.01	18	1.01332	6.66295
novel_mir_25	CACGTCAGAGGTTGGTGAGGCGT	0	0.01	8	0.450366	5.49302
novel_mir_250	AGATGTTGGTGCGGTTCAATG	428	23.5436	258	14.5243	-0.696868
novel_mir_251	TGTGGTCACATAGCACTCGGG	0	0.01	16	0.900731	6.49302
novel_mir_252	AGATAGACTTGTTTGAATCTCA	15	0.825127	10	0.562957	-0.551591
novel_mir_255	GTTGTCTAAAGTAGAACGGGCTA	0	0.01	13	0.731844	6.19346
novel_mir_256	TTAGATACTGTTTGGATGGGCTT	14	0.770118	20	1.12591	0.547944
novel_mir_257	TCTGTATCTCTATGACTGAAG	0	0.01	53	2.98367	8.22095
novel_mir_26	TTAGTTTGACTTGATTTGGTATT	16	0.880135	16	0.900731	0.0333713
novel_mir_260	GATCATGTTGGGTGGTCTTGGGC	0	0.01	13	0.731844	6.19346
novel_mir_261	TCAAGGCTAAGAGAGGTTCGTCA	0	0.01	12	0.675548	6.07799
novel_mir_262	AGGAAATTTTTAGATTTTGGTT	10	0.550085	12	0.675548	0.296406
novel_mir_264	TAATGCAAAAAAGAGACCTCATA	0	0.01	11	0.619253	5.95246
novel_mir_265	ACTTCGAATCTGTATAATTAGGC	95	5.2258	108	6.07993	0.218403
novel_mir_266	ATGGTTTGGTTCGATTGTTGGTT	0	0.01	13	0.731844	6.19346
novel_mir_268	CCACGTGAACACATATATACCTT	0	0.01	8	0.450366	5.49302
novel_mir_269	TACGAGCAGATTCAATGAACATA	0	0.01	10	0.562957	5.81495
novel_mir_270	AGAGATGTTAGGGTTACGTGGAT	0	0.01	19	1.06962	6.74095
novel_mir_272	TGTAGATTATGTTGTTGTGGCTT	0	0.01	8	0.450366	5.49302
novel_mir_273	TCAACGCTAAACTCGATCATG	0	0.01	10	0.562957	5.81495
novel_mir_275	TCAGACGACAATACTGTTGGA	588	32.345	433	24.376	-0.408078
novel_mir_278	GAAATATATTTGAATTTTGATCG	0	0.01	13	0.731844	6.19346
novel_mir_281	GGGACAAGTCAAGAGGACTACTA	0	0.01	8	0.450366	5.49302
novel_mir_282	GCAGGTAACGGTAACATTCTG	0	0.01	16	0.900731	6.49302
novel_mir_283	GAGGAGGTTGTGGAAAGATGGTT	0	0.01	17	0.957027	6.58049
novel_mir_284	AAGGGTTCAGTTGACAAATGGTT	0	0.01	8	0.450366	5.49302
novel_mir_285	ACTATACTCTTAGAGGTCTGTA	0	0.01	13	0.731844	6.19346
novel_mir_287	ATAAGAGTAGGTCTGAAATGGTT	0	0.01	15	0.844435	6.39992
novel_mir_289	GGCAGTCGTCTTTAGCTATA	0	0.01	10	0.562957	5.81495
novel_mir_29	TTGGCAATATGGTAGGGGATT	100	5.50085	112	6.30512	0.19687
novel_mir_290	TGACAAGTAAAAATGAACGGA	0	0.01	8	0.450366	5.49302
novel_mir_293	TTTGGTGGCAATTTGTTCGAA	0	0.01	9	0.506661	5.66295
novel_mir_294	GTAACGGCAGTGGTATATGTGAG	0	0.01	14	0.78814	6.30038
novel_mir_297	AAATGAAAAATGAGTTGGATATA	158	8.69134	99	5.57327	-0.641053
novel_mir_299	TTGTGTTGTTTTTGTGGGGTAT	0	0.01	9	0.506661	5.66295
novel_mir_3	GAGTCCACGTCGACGGACGTCG	0	0.01	6	0.337774	5.07799
novel_mir_30	AACGAACTCTCAATTTACGGTTA	13	0.71511	22	1.23851	0.792363
novel_mir_301	AATTTGGCGGCAATGGAAGCATA	0	0.01	12	0.675548	6.07799
novel_mir_303	ATATTAAACAAAGTGTAGGTC	0	0.01	6	0.337774	5.07799
novel_mir_304	TAATGAACCTTGGAAGATACTC	213	11.7168	264	14.8621	0.343056
novel_mir_305	GCCATGTAGGACGAAAAGGGGTA	0	0.01	10	0.562957	5.81495
novel_mir_306	AGAAGATAGTGTCACGTAGGCCG	33	1.81528	33	1.85776	0.0333713
novel_mir_308	ATGCCCGAAATCTCATAGACACA	0	0.01	9	0.506661	5.66295
novel_mir_309	GAGAATTGGGTTGGAGTTGGTTG	0	0.01	19	1.06962	6.74095
novel_mir_31	AGAGAATTTTAGAGATTATGGTA	0	0.01	7	0.39407	5.30038
novel_mir_310	TGTGGCCGAGCTCACAGTGGAG	10	0.550085	20	1.12591	1.03337
novel_mir_311	GCTTACTCTCTATCTGTCACC	0	0.01	22	1.23851	6.95246
novel_mir_315	AGAAGGGAGCTCTACACTTGATA	0	0.01	6	0.337774	5.07799
novel_mir_317	AGGTGTAGGTGTTCATGCAGA	609	33.5001	517	29.1049	-0.202907
novel_mir_318	AGAAGTTCAGGATGAAGCACG	0	0.01	5	0.281478	4.81495
novel_mir_319	TACATGTTCGTTGTTGCAGCTA	0	0.01	53	2.98367	8.22095
novel_mir_32	AAATTATTAAAAATGGGTCGGAT	164	9.02139	225	12.6665	0.4896
novel_mir_320	ATTAGGCAGAAGAATATCACATT	0	0.01	13	0.731844	6.19346
novel_mir_321	AACATAACAAGTAAAAGTGAACG	0	0.01	8	0.450366	5.49302
novel_mir_322	AGTTACTAATTCATGATCTTGC	9	0.495076	8	0.450366	-0.136554
novel_mir_323	GGTGAAACTTCAAATGATCGT	10	0.550085	9	0.506661	-0.118632
novel_mir_326	ATGCGGAACCAGGGGAGATGCT	101	5.55585	128	7.20585	0.37516
novel_mir_327	TAACCTAAGATTGTCCAAAGAG	0	0.01	6	0.337774	5.07799
novel_mir_328	ATTTTTGGATCGAGTTTACACA	0	0.01	10	0.562957	5.81495
novel_mir_329	TATCTAAATGAATTATGCGGACA	52	2.86044	42	2.36442	-0.274751
novel_mir_33	ATATGATGTTGTGAGATGGAATT	21	1.15518	15	0.844435	-0.452056
novel_mir_330	ATTATAATTCGGCCACATCATCA	0	0.01	10	0.562957	5.81495
novel_mir_331	TCAGTAGGAGTTGGTTGAGAA	21	1.15518	17	0.957027	-0.271483
novel_mir_332	TTATACCCTTTAGGCTCCGGACA	0	0.01	10	0.562957	5.81495
novel_mir_333	AGGATTGAAATTGGGTGTCAACA	0	0.01	6	0.337774	5.07799
novel_mir_334	TCAGTTGAAGCTGCCAGCATG	18	0.990152	10	0.562957	-0.814626
novel_mir_336	GGGTATTGGCGGTACTCTCTCT	12	0.660101	18	1.01332	0.618334
novel_mir_337	TAGTTGGCTCATTAGGTTAAA	0	0.01	9	0.506661	5.66295
novel_mir_338	GGGATTTTGGATATAGGCTAGGG	0	0.01	16	0.900731	6.49302
novel_mir_339	TGAGCAATGTAGGTCTAGACT	72	3.96061	56	3.15256	-0.329199
novel_mir_34	TATGCTGGTAGGAGATAACAAGT	0	0.01	27	1.51998	7.24791
novel_mir_340	TACCAGCTCAAGGATGTTGCAT	153	8.41629	138	7.76881	-0.115492
novel_mir_341	TAACTTCATGTTGGATGTTGTG	7	0.385059	8	0.450366	0.226016
novel_mir_343	ATGCTGCAGAATGGGTTCGAA	0	0.01	10	0.562957	5.81495
novel_mir_346	AATTTTTGGCATGAAACTTATT	0	0.01	5	0.281478	4.81495
novel_mir_347	TCTGGATTTGGAATCAGAAGTG	0	0.01	10	0.562957	5.81495
novel_mir_348	TCCAAAAGAGGACATATAGAAA	63	3.46553	100	5.62957	0.699948
novel_mir_349	ATATTCATGGGCTAACACACACA	0	0.01	6	0.337774	5.07799
novel_mir_350	TTCGTGATGTTAGGAGGCCTAG	71	3.9056	60	3.37774	-0.209485
novel_mir_351	AAGTAGACAAATAATTAGAGACA	13	0.71511	7	0.39407	-0.859713
novel_mir_352	TTCCATTAAGATTAAGAGGTCTG	0	0.01	7	0.39407	5.30038
novel_mir_353	GTAGACCAAGAACAAGCGGAACA	0	0.01	8	0.450366	5.49302
novel_mir_355	CAAGATAGTGTCACGTAGGCGGA	216	11.8818	195	10.9777	-0.114186
novel_mir_356	TTTTGGGAAGAAGATGACCGTT	0	0.01	10	0.562957	5.81495
novel_mir_357	TCAGAGCACAGGAGAATTTGAA	0	0.01	7	0.39407	5.30038
novel_mir_358	AAACTCAGGATGGATAGCGCT	58	3.19049	35	1.97035	-0.695327
novel_mir_359	TTCGAACACACAAGCACTACCTC	17	0.935144	17	0.957027	0.0333713
novel_mir_36	TATTTCTGCAGCTTTGGAATT	0	0.01	7	0.39407	5.30038
novel_mir_360	AGAGACGTTAATGATTGTTGGTA	0	0.01	12	0.675548	6.07799
novel_mir_362	TGCTGATGACGATTAACTTAG	8	0.440068	7	0.39407	-0.159274
novel_mir_363	CGAGAAGGTGGCTTGTTTCTG	8284	455.69	6182	348.02	-0.388883
novel_mir_365	ACTTGGTGAGTTAGTTGAGCA	0	0.01	5	0.281478	4.81495
novel_mir_366	GGAGCAGGACCATCCGGAGCAG	0	0.01	19	1.06962	6.74095
novel_mir_368	ATGTTTCAATCGTCAGCTTCCT	0	0.01	9	0.506661	5.66295
novel_mir_369	AAGGGGGTAGGTGTAGGGTTTCT	0	0.01	14	0.78814	6.30038
novel_mir_37	TATGGTAGATATAATGTTTGGTT	13	0.71511	13	0.731844	0.0333713
novel_mir_373	TAGGGGTGTCAAATAGACGGGTT	15	0.825127	9	0.506661	-0.703594
novel_mir_374	AGTTGAGAGGTATATGTGAGCTA	0	0.01	72	4.05329	8.66295
novel_mir_375	TTATTTGGGGTAGATGAGCTC	0	0.01	31	1.74517	7.44722
novel_mir_376	AAGACTTAAACGCGATATATCTA	0	0.01	14	0.78814	6.30038
novel_mir_378	TTCTGTTTTGAGCGAATACGTTA	0	0.01	12	0.675548	6.07799
novel_mir_38	TTAGCGACTCTGAAATGCGGCTA	14	0.770118	12	0.675548	-0.189021
novel_mir_380	TCTCAATCAGTAGAATACAAGAA	0	0.01	6	0.337774	5.07799
novel_mir_381	TGGCCGCGAAGGGATACCTCC	13	0.71511	18	1.01332	0.502857
novel_mir_383	TGCAGTTTGATAGTTTTGTGGA	20	1.10017	23	1.2948	0.235005
novel_mir_384	TGATTAGTAGAAGTTGCATAG	0	0.01	8	0.450366	5.49302
novel_mir_385	TACAACGTACATTAGCATTCAA	16	0.880135	9	0.506661	-0.796704
novel_mir_388	AAGTTGAAAGTTGAATTACGGTT	69	3.79558	56	3.15256	-0.267798
novel_mir_389	AATGACAAGTGGTTGAATGTATA	0	0.01	9	0.506661	5.66295
novel_mir_39	AAGTTGGATGACGTAGAAAGGTG	0	0.01	7	0.39407	5.30038
novel_mir_390	TTATCTGGAGTTACAAGTTGA	44	2.42037	22	1.23851	-0.966629
novel_mir_391	TTTTTTTTTGTTATCGGGTTATC	0	0.01	12	0.675548	6.07799
novel_mir_393	ATGGACAAGTATTGTTGGACA	0	0.01	16	0.900731	6.49302
novel_mir_394	ATGAATCTGGACACAAGCGGTTA	0	0.01	10	0.562957	5.81495
novel_mir_396	TTTGTAGTGAATCCTAGTTGGCA	0	0.01	18	1.01332	6.66295
novel_mir_397	AACATGACAAATAAAAGTGGACA	19	1.04516	18	1.01332	-0.0446312
novel_mir_399	TTTAGAGACATATACAAAGAGTA	0	0.01	5	0.281478	4.81495
novel_mir_40	AAAAAATGTGAGTTATACGGG	12	0.660101	15	0.844435	0.355299
novel_mir_400	TGACACAGTGGAGACGAGTTG	0	0.01	12	0.675548	6.07799
novel_mir_401	TATGTAGAATTACATTAACGGTA	0	0.01	10	0.562957	5.81495
novel_mir_402	GGTTATCGATTTGTAGAGATGCT	0	0.01	10	0.562957	5.81495
novel_mir_403	TTGAACGGGAGAGTGGAGACC	0	0.01	17	0.957027	6.58049
novel_mir_404	ATACATGTATCTGGACATACCAA	10	0.550085	9	0.506661	-0.118632
novel_mir_406	TCACAAAGTGATGGTTGCAGT	0	0.01	7	0.39407	5.30038
novel_mir_407	GGGACATCCTGAATCGGGACA	0	0.01	6	0.337774	5.07799
novel_mir_409	ATCTGAATATTAAGATGTGCATT	14	0.770118	18	1.01332	0.395941
novel_mir_41	ATAAATGGAGTAGCTAGGGTTTA	0	0.01	131	7.37474	9.52645
novel_mir_412	TTTGATCAAGTTTACGGAAGACA	10715	589.416	12278	691.199	0.229815
novel_mir_414	GCTGACACTGACACTGAGAGACG	10	0.550085	16	0.900731	0.711443
novel_mir_415	TTGGAAATTTTGGTCGGACATT	57	3.13548	149	8.38806	1.41965
novel_mir_416	ATTTTGATAGGGATATGATGGC	84	4.62071	107	6.02364	0.382521
novel_mir_419	ATTAGGATTGTGATGGAGTGGTA	0	0.01	11	0.619253	5.95246
novel_mir_42	AGAGGCGGAGCTAGGTAGAGATT	0	0.01	11	0.619253	5.95246
novel_mir_420	ATAGATGACATAGATGAGCCTTA	0	0.01	9	0.506661	5.66295
novel_mir_421	TTGGCTGAGTGAGCATCACGG	45032	2477.14	46651	2626.25	0.0843288
novel_mir_422	TTGGCTGAGTGAGCATCACTG	2862	157.434	2912	163.933	0.058358
novel_mir_423	TATAAGTGGAAAGATTTTGAGTT	0	0.01	16	0.900731	6.49302
novel_mir_424	ATACGGTATCATGAGATGGAATT	234	12.872	190	10.6962	-0.267138
novel_mir_425	ATGATTGTAGAGTTGGGGAGGCA	0	0.01	14	0.78814	6.30038
novel_mir_427	TGGACCGGTGAAAACATTTGCTA	5	0.275042	8	0.450366	0.711443
novel_mir_428	CTGTTGCGCAGGAAGACTTGGA	227	12.4869	321	18.0709	0.533252
novel_mir_430	TAAGGGTAAGACGATAAATTCAA	0	0.01	9	0.506661	5.66295
novel_mir_431	AGTGAACAACTATTGTTGGACA	86	4.73073	90	5.06661	0.0989596
novel_mir_434	ATGGAGATGTTGCATGTTCATTT	12	0.660101	10	0.562957	-0.229663
novel_mir_435	TAGACGGAATTTAGATTGTGTA	13	0.71511	12	0.675548	-0.0821059
novel_mir_436	TTAGTTTGACTTGATTTGGTGTT	10	0.550085	16	0.900731	0.711443
novel_mir_437	TGCTATCTCGGGAAGGCTGAA	0	0.01	16	0.900731	6.49302
novel_mir_438	TAAAGGAATGTAGTGGGATGGTA	0	0.01	21	1.18221	6.88534
novel_mir_44	GCCACGTAGGATAAAAAGGGGTA	0	0.01	13	0.731844	6.19346
novel_mir_441	ACGTGGGGGCATGTGATTGAA	28236	1553.22	13159	740.795	-1.06811
novel_mir_442	TTACTACGGTCAGGAATCTTAT	5408	297.486	5616	316.157	0.0878191
novel_mir_443	TCGTTGTAGCGGGATGACGA	14	0.770118	0	0.01	-6.26701
novel_mir_444	CGGATCGGCCCGCGAAGCGAG	9	0.495076	0	0.01	-5.62958
novel_mir_446	TGCCAAAGAAGATTTACCCCG	13	0.71511	0	0.01	-6.16009
novel_mir_449	AACTGCAGATCTGCTCCGGTT	34	1.87029	0	0.01	-7.54712
novel_mir_45	AGAAGAGAGGTGTTCGTGATGT	10	0.550085	14	0.78814	0.518798
novel_mir_450	CACAGATGTTGTGGTGGCTCA	11	0.605093	0	0.01	-5.91908
novel_mir_451	AGAATTTTCACGTGCTTGACCCA	5	0.275042	0	0.01	-4.78158
novel_mir_452	TCCATTTCGGTTAGTCCTAGGT	9	0.495076	0	0.01	-5.62958
novel_mir_454	AAATGGGACGATACAAATAGTTA	9	0.495076	0	0.01	-5.62958
novel_mir_456	GTGGATATTCCTGATTGTAGGTT	15	0.825127	0	0.01	-6.36654
novel_mir_458	ATATAACATGTAGTTACAAATTG	11	0.605093	0	0.01	-5.91908
novel_mir_46	CAACGAAAAGGAAAGGCTCAAG	19	1.04516	16	0.900731	-0.214556
novel_mir_460	TTCGGAAAACTTCATACAAGGTA	10	0.550085	0	0.01	-5.78158
novel_mir_464	ATACACTTGAGTCGGGAATCT	26	1.43022	0	0.01	-7.16009
novel_mir_470	TAACTATAGATTCATTTGGCATA	43	2.36536	0	0.01	-7.88592
novel_mir_472	TGTGGATTGAAATAAGGAAGGAA	5	0.275042	0	0.01	-4.78158
novel_mir_474	ATGCAAACTTTGGTCATGGCA	14	0.770118	0	0.01	-6.26701
novel_mir_476	AAGAGTACCCATAAAATTTTGA	44	2.42037	0	0.01	-7.91908
novel_mir_477	TTTCAATCGTGAAAGTGTGGGT	15	0.825127	0	0.01	-6.36654
novel_mir_479	ATGATTTGGGGATGAAGATGGTT	9	0.495076	0	0.01	-5.62958
novel_mir_48	TTTCGGTATTCTGCGATATGGTA	0	0.01	11	0.619253	5.95246
novel_mir_480	AGGGAAAAGGCTCAAATATGCTA	17	0.935144	0	0.01	-6.54712
novel_mir_483	AGAAACAACACTTGCTAAAGGA	20	1.10017	0	0.01	-6.78158
novel_mir_484	TAGAGTCGAGTAGAAGCAAGGTT	10	0.550085	0	0.01	-5.78158
novel_mir_485	TGGATGATGTGTTTGCTATTGA	9	0.495076	0	0.01	-5.62958
novel_mir_486	TGGGTTTGAATTAGACTTGGC	8	0.440068	0	0.01	-5.45965
novel_mir_487	CTCAGTGTGGAATGGCGAGAAGG	14	0.770118	0	0.01	-6.26701
novel_mir_49	AAGGATGAAAGGTCATTATGTA	27	1.48523	28	1.57628	0.0858387
novel_mir_491	TTACGAGGTAGAAAGATTATTTA	7	0.385059	0	0.01	-5.26701
novel_mir_492	AGGATTGTGTACGTAGGATGGTT	6	0.330051	0	0.01	-5.04462
novel_mir_494	TTTGACAAATAGAAACGATCTCA	9	0.495076	0	0.01	-5.62958
novel_mir_496	ATATGAAATCATGAGACGGAATT	5	0.275042	0	0.01	-4.78158
novel_mir_5	AACGGGCAACACGTGTGGAGATA	0	0.01	8	0.450366	5.49302
novel_mir_50	TTTCAATCGTGAAAGTGTGGGTC	0	0.01	6	0.337774	5.07799
novel_mir_500	ATATGTGAGCTCATTTTGTAACA	5	0.275042	0	0.01	-4.78158
novel_mir_501	TGGTCAAGGGATGTGCGGTAT	5	0.275042	0	0.01	-4.78158
novel_mir_502	AGGCCGAAAGGGGTAGAAAATTA	37	2.03531	0	0.01	-7.66911
novel_mir_506	TTCTGAACTTCTTAATCTGCATA	9	0.495076	0	0.01	-5.62958
novel_mir_507	ATACGTGATTTTAGATGAATTTA	5	0.275042	0	0.01	-4.78158
novel_mir_508	TCTGATGCGTGGATGCTAATTTA	10	0.550085	0	0.01	-5.78158
novel_mir_509	TGCCAAAGGAGAATTGCCCTG	29	1.59525	0	0.01	-7.31763
novel_mir_512	CTCAAGTCCCGGAGTGATTGTT	11	0.605093	0	0.01	-5.91908
novel_mir_514	GTTAAATGGGTTGGGACGGGCTG	14	0.770118	0	0.01	-6.26701
novel_mir_515	TACGGTCTTGTTATGTCGTCT	61	3.35552	0	0.01	-8.39039
novel_mir_516	TGAGAAGTGGGCGTGGGACGGTT	8	0.440068	0	0.01	-5.45965
novel_mir_518	ATATGGTATCGTGAGATGGAATC	15	0.825127	0	0.01	-6.36654
novel_mir_519	AACTGTCGGGAGACATTAGCT	9	0.495076	0	0.01	-5.62958
novel_mir_52	ACAAGATAGTTTCACGTAGGCCA	25	1.37521	27	1.51998	0.144403
novel_mir_520	AGAATGTTGTCTGGTTCGTGA	16	0.880135	0	0.01	-6.45965
novel_mir_521	AAAATTTATCGATCGCTAATATT	10	0.550085	0	0.01	-5.78158
novel_mir_522	ACGACATCTGTGAGGCTGACTT	5	0.275042	0	0.01	-4.78158
novel_mir_523	GTAGATTATGTCACAGTGGGCTT	20	1.10017	0	0.01	-6.78158
novel_mir_524	GGGGAAGATGACATAAATTGATT	10	0.550085	0	0.01	-5.78158
novel_mir_525	TTTTCAGAACACATGGCAATCA	10	0.550085	0	0.01	-5.78158
novel_mir_526	ATATTGTCTGTTATTAATTACTT	7	0.385059	0	0.01	-5.26701
novel_mir_527	TGGTATGCTTTGATTGGGAAA	210	11.5518	0	0.01	-10.1739
novel_mir_528	AATAGGTGTGGCTATCAAATA	9	0.495076	0	0.01	-5.62958
novel_mir_53	TTGGTTTGACTTGATTTGGTATT	7	0.385059	14	0.78814	1.03337
novel_mir_530	TCATGGGCAAACTTTCAAGACG	86	4.73073	0	0.01	-8.88592
novel_mir_531	GGGATTTGTTGACTGTTGTGGCT	12	0.660101	0	0.01	-6.04462
novel_mir_533	TTTTAAGGATATTTCAGACATTT	39	2.14533	0	0.01	-7.74506
novel_mir_535	AAAGACAAGCAAACTTGATTC	6	0.330051	0	0.01	-5.04462
novel_mir_536	GACAGATAATTAGAGACGGGGTA	12	0.660101	0	0.01	-6.04462
novel_mir_537	TCGACGAGATGAACATAGAGGTA	10	0.550085	0	0.01	-5.78158
novel_mir_538	GGGTCGGATAATTAGGGCATA	11	0.605093	0	0.01	-5.91908
novel_mir_539	ATAACTTTTAGCGGCAATAAATA	11	0.605093	0	0.01	-5.91908
novel_mir_54	TCTGATATTCTGAATATACGGTT	0	0.01	16	0.900731	6.49302
novel_mir_540	TTGATTATGGTAGAATATTAG	12	0.660101	0	0.01	-6.04462
novel_mir_542	AAGTAAATTACGTAGACAACTTT	9	0.495076	0	0.01	-5.62958
novel_mir_546	CCGTCAGGGTCATACTATGAG	8	0.440068	0	0.01	-5.45965
novel_mir_549	TGCTGACAGTGAGATGAATGACA	10	0.550085	0	0.01	-5.78158
novel_mir_55	AGGGAAAAGGCTCAAATATGCT	0	0.01	10	0.562957	5.81495
novel_mir_550	AGAGACACATCTAAACTTAACTA	5	0.275042	0	0.01	-4.78158
novel_mir_551	TTTAATTTTGAAGTTTATCGGTT	5	0.275042	0	0.01	-4.78158
novel_mir_553	TTTGAGAGTCAAACAGTATGATA	15	0.825127	0	0.01	-6.36654
novel_mir_555	AGTTTAGGGGACATATTTGACA	8	0.440068	0	0.01	-5.45965
novel_mir_557	TAGTGTGAAGTTGGTAGAGTACT	17	0.935144	0	0.01	-6.54712
novel_mir_559	AGCGATTTGTAAGAAGAAAAATT	6	0.330051	0	0.01	-5.04462
novel_mir_560	TTAGTTTAGGCGTTGATTCAGT	9	0.495076	0	0.01	-5.62958
novel_mir_561	GGATCCAAGTTGGACGAGGGGA	13	0.71511	0	0.01	-6.16009
novel_mir_562	GCAGCACCATTAAGATTCAC	318	17.4927	0	0.01	-10.7725
novel_mir_563	TTACTGTGAGTAACGTTTTACTC	11	0.605093	0	0.01	-5.91908
novel_mir_564	TGAAAATGTAGAGATTTTATA	5	0.275042	0	0.01	-4.78158
novel_mir_567	ATAAGGGTAGAAGAGTAAAGTTA	7	0.385059	0	0.01	-5.26701
novel_mir_568	TTTTATGAAAGATTGTGACATTT	23	1.26519	0	0.01	-6.98322
novel_mir_569	ACTACAGTGGAACAACATTTAA	23	1.26519	0	0.01	-6.98322
novel_mir_570	TGTATGTGGATGGTTGGAACTA	5	0.275042	0	0.01	-4.78158
novel_mir_572	TCTGAAAGAGTCCGAACAGCATA	7	0.385059	0	0.01	-5.26701
novel_mir_573	GCGACTAATAGATATAAACGGTT	11	0.605093	0	0.01	-5.91908
novel_mir_574	CACGAGGTAGACATTGTTTGGG	8	0.440068	0	0.01	-5.45965
novel_mir_576	AGTTAAATGGGGTAGGACGGGTT	13	0.71511	0	0.01	-6.16009
novel_mir_577	TATTTGGTGAAAGTAGGATAATT	14	0.770118	0	0.01	-6.26701
novel_mir_579	AAAAGGAGCAGTCGGGACCCC	13	0.71511	0	0.01	-6.16009
novel_mir_58	TCAGTTGGTTTGGAGGGTGGTTA	648	35.6455	684	38.5063	0.111374
novel_mir_580	ATGACAATTAAAAGTGGACGG	23	1.26519	0	0.01	-6.98322
novel_mir_583	TTTAGTTAGTCAAGTAGAGAGGT	26	1.43022	0	0.01	-7.16009
novel_mir_584	TTTGGGCTAAAATGGATTGGGTT	5	0.275042	0	0.01	-4.78158
novel_mir_585	GGGTAGTTCCTTCCGATTGAT	27	1.48523	0	0.01	-7.21454
novel_mir_587	TTGGGCCCAGACATATTCCTTCA	8	0.440068	0	0.01	-5.45965
novel_mir_588	AAAAGGATCAAGAGTTGGCTA	157	8.63633	0	0.01	-9.75427
novel_mir_589	TCTAGGGAGGGGGCTTCTTTTC	13	0.71511	0	0.01	-6.16009
novel_mir_59	ATACATGTAAATCACTCCAGATA	0	0.01	11	0.619253	5.95246
novel_mir_591	ACTTATATAAGGACCTCATAA	10	0.550085	0	0.01	-5.78158
novel_mir_594	TGCCAAGGGAGAATTGCCCTA	15	0.825127	0	0.01	-6.36654
novel_mir_595	AATTCCTAAGACTCGTTTGGAC	6	0.330051	0	0.01	-5.04462
novel_mir_597	TTTGAACTTGAAGATGCACCATT	11	0.605093	0	0.01	-5.91908
novel_mir_598	GATACGATTGTAGATAAAAGGTT	15	0.825127	0	0.01	-6.36654
novel_mir_599	TATTTTTAGTATAGTGGACAAGT	12	0.660101	0	0.01	-6.04462
novel_mir_6	TTGGGTTGGGTCAGGTTTGAAGA	12	0.660101	15	0.844435	0.355299
novel_mir_600	AAAAGTAGAAATATATATCCT	21	1.15518	0	0.01	-6.85197
novel_mir_601	TTGTCATTTGGTCGTAGGCAAG	9	0.495076	0	0.01	-5.62958
novel_mir_602	GAAGTGAATAATGATCAAGGATA	18	0.990152	0	0.01	-6.62958
novel_mir_603	TATCGTGAGATGGAATCAGCGTT	19	1.04516	0	0.01	-6.70758
novel_mir_604	TAAGACAAAAGATGTATAAAATT	14	0.770118	0	0.01	-6.26701
novel_mir_605	ATAAGCATTTTAAATATCTGGTA	6	0.330051	0	0.01	-5.04462
novel_mir_607	AAACGGTATATGTATGTTATTTG	10	0.550085	0	0.01	-5.78158
novel_mir_608	GGCTTGGAATTGGGCTTGGGTC	5	0.275042	0	0.01	-4.78158
novel_mir_609	TGTTGTAGCTTTATGACGTGGCA	10	0.550085	0	0.01	-5.78158
novel_mir_611	AGGCAGTCGTCTTTAGCTATA	6	0.330051	0	0.01	-5.04462
novel_mir_612	TTTGAGATTGTTATACTTGGGTT	44	2.42037	0	0.01	-7.91908
novel_mir_613	AAGATATAGTAGACATTTTTCCA	11	0.605093	0	0.01	-5.91908
novel_mir_614	TCGAATGGACTTAAAAACGGGTT	11	0.605093	0	0.01	-5.91908
novel_mir_616	AGGTTTAGGAGCAAAGTACAATT	6	0.330051	0	0.01	-5.04462
novel_mir_617	TAGGCCTAGGCTAAGCATTACC	5	0.275042	0	0.01	-4.78158
novel_mir_62	AGGAAAAGGGTATATATGAGCCA	0	0.01	11	0.619253	5.95246
novel_mir_621	GCTCACTGCTCTATCTGTCACC	17	0.935144	0	0.01	-6.54712
novel_mir_622	TGATGCAAGTGATGCAGGGCC	12	0.660101	0	0.01	-6.04462
novel_mir_623	ATATGGGTGTAGTTTACATAATT	8	0.440068	0	0.01	-5.45965
novel_mir_624	ATCAAGGATTGTATTGATGTA	10	0.550085	0	0.01	-5.78158
novel_mir_625	TTTGTAGTTATTTAAGAAGCATA	7	0.385059	0	0.01	-5.26701
novel_mir_626	GCTGTTTAATATGATTTGTTGG	13	0.71511	0	0.01	-6.16009
novel_mir_628	TGAGGGGCGAGGGCTATTGTGA	5	0.275042	0	0.01	-4.78158
novel_mir_629	AAGGAAAATAGTATATGTGAGTC	16	0.880135	0	0.01	-6.45965
novel_mir_63	TTTGACGGTAAGGGCATAAGT	0	0.01	7	0.39407	5.30038
novel_mir_630	TTTGATGCTAAGGGCTTAAGT	7	0.385059	0	0.01	-5.26701
novel_mir_631	TTGGTTTGACTTGATTTGGTGTT	9	0.495076	0	0.01	-5.62958
novel_mir_632	TCCTTGTAGGATATGGTTAGGAG	168	9.24142	0	0.01	-9.85197
novel_mir_633	TGAGATGGTGATAAGATATGCGT	12	0.660101	0	0.01	-6.04462
novel_mir_634	GTCACGTAGGCTTAAAAGGGGTA	15	0.825127	0	0.01	-6.36654
novel_mir_635	TACGTGGCAGTATCTTGTGGG	8	0.440068	0	0.01	-5.45965
novel_mir_636	AGGACGGACTGTGGGTCAGGCTA	8	0.440068	0	0.01	-5.45965
novel_mir_637	TCGGACTTGGATGCAGGTGTT	10	0.550085	0	0.01	-5.78158
novel_mir_638	TCAGAATAATCAGTTGCGGAATC	10	0.550085	0	0.01	-5.78158
novel_mir_639	GGGACTTTCAATATGCCGGA	9	0.495076	0	0.01	-5.62958
novel_mir_640	AGGGGAGATAGATGAAGTTAGG	789	43.4017	0	0.01	-12.0835
novel_mir_641	ATAGTAGTTCTCTAAATCGGCTT	10	0.550085	0	0.01	-5.78158
novel_mir_642	GACAAGTCAGTCAGGTGTGTTTG	6	0.330051	0	0.01	-5.04462
novel_mir_643	GGTTTGGTTTGATTGGTTTGGCA	7	0.385059	0	0.01	-5.26701
novel_mir_644	TGGTGAACCTTTTTGTAGGCTA	8	0.440068	0	0.01	-5.45965
novel_mir_646	AGCGAGCTCGAGTAGAAGTATA	10	0.550085	0	0.01	-5.78158
novel_mir_648	AAAGAGGAAGAAAGATTGACACA	21	1.15518	0	0.01	-6.85197
novel_mir_649	CAAACGAATTTGTAGGATGGGTA	10	0.550085	0	0.01	-5.78158
novel_mir_650	TTGAGATCGTCCGCACAGACACA	10	0.550085	0	0.01	-5.78158
novel_mir_651	TCTGTAGTTGGCAGGATAGAA	8	0.440068	0	0.01	-5.45965
novel_mir_652	ACTATATGACAAGCTCGACCA	5	0.275042	0	0.01	-4.78158
novel_mir_653	TCCGGGAGCATGCCGAGCCTGA	14	0.770118	0	0.01	-6.26701
novel_mir_654	AAGCTCTTGTACTTACGACACCA	9	0.495076	0	0.01	-5.62958
novel_mir_655	TCATGATTGTGCGCGATTTGGTT	9	0.495076	0	0.01	-5.62958
novel_mir_656	CTGAAAAAAGTAGGTAAGAAGTT	11	0.605093	0	0.01	-5.91908
novel_mir_658	TACGCACCTGAATCGACAAAT	8	0.440068	0	0.01	-5.45965
novel_mir_66	ATATTAAAATGTGGTCTCTAAAT	0	0.01	16	0.900731	6.49302
novel_mir_660	TGGCATCAATTTTTACTTAGACA	7	0.385059	0	0.01	-5.26701
novel_mir_665	GGGGTTCGTTGGTCGCCCGAA	7	0.385059	0	0.01	-5.26701
novel_mir_669	ACATTTGTGGAAGTAGGTAGTCA	19	1.04516	0	0.01	-6.70758
novel_mir_671	ATCAGAGGCGGATCTAGGATTTA	24	1.3202	0	0.01	-7.04462
novel_mir_678	TCTCAGATGTCATTGCCACCC	11	0.605093	0	0.01	-5.91908
novel_mir_681	CTTATTTTTAAGAATTCCGGATA	5	0.275042	0	0.01	-4.78158
novel_mir_684	AGGACACAATAATATAGCGCA	23	1.26519	0	0.01	-6.98322
novel_mir_685	AAACTTAAATTGTTTGACTCTCA	22	1.21019	0	0.01	-6.91908
novel_mir_686	AAAGATTGAGACTATCCTATA	26	1.43022	0	0.01	-7.16009
novel_mir_687	GTGGACAACTATTGTTGGACA	10	0.550085	0	0.01	-5.78158
novel_mir_688	AGATAGTGTCACATAGGCCAA	9	0.495076	0	0.01	-5.62958
novel_mir_691	AGGCAGCGACTTTATGAAAAACA	7	0.385059	0	0.01	-5.26701
novel_mir_693	AAGAGTAGCGGCCGCAGATTTCT	10	0.550085	0	0.01	-5.78158
novel_mir_694	AAGATGGTTAGAAAAGGTTATA	17	0.935144	0	0.01	-6.54712
novel_mir_696	TTTTTTAATGGATCGGGTTAGG	16	0.880135	0	0.01	-6.45965
novel_mir_697	ATACATGTGAATCTACTTGGATA	14	0.770118	0	0.01	-6.26701
novel_mir_698	TGGGCACAGTATGAAAGATCT	16	0.880135	0	0.01	-6.45965
novel_mir_7	TACTTTAGAAAAATCGTTGTA	0	0.01	7	0.39407	5.30038
novel_mir_701	AGGGATTCGTTAGAGAGGGA	6	0.330051	0	0.01	-5.04462
novel_mir_702	TGCTATCTCGGGAAGGCTGAAT	9	0.495076	0	0.01	-5.62958
novel_mir_703	AGGATTCTCAAAGCGAAGCGGTT	10	0.550085	0	0.01	-5.78158
novel_mir_71	ATACCTACAGTAGAAAGACTA	0	0.01	7	0.39407	5.30038
novel_mir_75	AGAAGTTATGGTCGTTTGAAGTT	22	1.21019	11	0.619253	-0.966629
novel_mir_76	TTATCAAGGATTCAAGCAGATTT	0	0.01	13	0.731844	6.19346
novel_mir_77	TTTGATCATAGTCTAGAGCGGTA	0	0.01	10	0.562957	5.81495
novel_mir_78	AAGTAAAAGTGAACGGAAAAAGT	82	4.51069	62	3.49033	-0.369984
novel_mir_79	TTAAAGAAATCGTTGCCTTGACA	0	0.01	12	0.675548	6.07799
novel_mir_8	GGTTGAGCATGTAGATACAATTT	0	0.01	8	0.450366	5.49302
novel_mir_82	AAGCAGGCTGACGAGTTAGAGTT	10	0.550085	14	0.78814	0.518798
novel_mir_86	TTAGGGATTGTTTTGGGGGA	0	0.01	9	0.506661	5.66295
novel_mir_89	GTGTTTTGGACAGCGAGAGGCGA	0	0.01	10	0.562957	5.81495
novel_mir_9	AAATAGACAAGTAATTAGGGATA	0	0.01	21	1.18221	6.88534
novel_mir_90	AGGGCTGCGTATCGGTCGGTT	0	0.01	6	0.337774	5.07799
novel_mir_91	TCTCATCGAGTTGGTTGTTGTC	64	3.52054	114	6.41771	0.866261
novel_mir_93	CACGTGGAGATCGTCCGTGTCA	0	0.01	11	0.619253	5.95246
novel_mir_94	AAATTAGTAACGGTAGGGGTA	0	0.01	30	1.68887	7.39992
novel_mir_95	ACAGATGACGTAACTTAGAGATT	0	0.01	11	0.619253	5.95246
novel_mir_97	TTAATTTCTCAGTTGGTCGTTCA	0	0.01	9	0.506661	5.66295
novel_mir_98	ACACAAGTGATCTTTCGAATTTA	0	0.01	5	0.281478	4.81495

## Sheet: Table S3
Table S3 The list of novel miRNAs identified in this study that have been updated in miRNase 21.0 database.
novel_miRNA(query)	mirbase_miRNA(subject)	identity(%)	match_length	mismatch	gap	query_start	query_end	subject_start	subject_end	e-value	score
novel_mir_421	sly-miR9471a-3p	100	21	0	0	1	21	1	21	2e-07	42.1
novel_mir_422	sly-miR9471b-3p	100	21	0	0	1	21	1	21	2e-07	42.1
novel_mir_236	stu-miR482c	100	22	0	0	1	22	1	22	6e-08	44.1
novel_mir_189	bra-miR172b-5p	100	21	0	0	1	21	1	21	2e-07	42.1
novel_mir_64	zma-miR164a-3p	100	18	0	0	1	18	18	1	1e-05	36.2
novel_mir_387	vvi-miR172b	100	19	0	0	1	19	19	1	3e-06	38.2
novel_mir_562	bra-miR172b-5p	100	20	0	0	1	20	1	20	8e-07	40.1
novel_mir_541	sly-miR482e-3p	100	22	0	0	1	22	1	22	6e-08	44.1

## Sheet: Table S4
	Table S4 The mature and precursor sequences of the novel miRNAs, and the corresponding secondary structures.
novel_miRNA_name	mature	location	type	mfe	precursor	structure
novel_mir_1	TATTCACGTACGGCGCATGAG	SL2.40ch00:4200690:4200790:+	5p	-48.86	TTGACAAAGCTATTCACGTACGGCGCATGAGTGTTATTGGATATGTGTGGTTGTTGGATCCCTATACCACTTATGAACCGTACGTGAATAGCTCCGTCAAT	(((((..((((((((((((((((..((((((((.(((.((((...............))))..))).))))))))..))))))))))))))))..))))).
novel_mir_2	AGGGGCATATATGAGTCACTTT	SL2.40ch00:6521367:6521526:+	3p	-31.7	AAACATGTTAGAAGGACCAAATGTGCCTTTACAAGAAAACTTTTTTTATTGAATTATTTTAAAAATTAATTTTTTTTTGCTTCCATTAGAGGAATGTTTGGGTATATATGAGTAATTTGTGTAATAATAGGGGCATATATGAGTCACTTTTATAAAGAAG	........(((((((((((.(((((((((((((((((((..((..((.(((((....))))).))..))..)))))))).((((......))))........((((((.........))))))....))))))))))).)).))).))))))........
novel_mir_3	GAGTCCACGTCGACGGACGTCG	SL2.40ch00:10072642:10072767:+	3p	-54	GCCTGGGCGTCACGCATCGCGTTGTCCTTCGGTGCACGTCGCAAGGCTGAATGCGGGGGCAAACGTTGGCCTCCCGTGCGCCCGGCCTAAATGTGAGTCCACGTCGACGGACGTCGCGACAAGGGG	.(((..(((...))).(((((.(((((.((((((.((.(((((((((((..(((((((((........))).))))))....))))))...))))))).)))..))).))))).)))))..)))..
novel_mir_4	TTCTTGAACTGCATCTACAAT	SL2.40ch00:12537520:12537618:+	5p	-40.2	TTCCACAGCTTTCTTGAACTGCATCTACAATTTCAATTCATTATTGAAAAAGAAAAAATTGATTCATATTGTTGTTGCGGTTCAATAAAGCTGTGGGAA	((((((((((((.((((((((((...(((((((((((.....))))))...(((........)))..)))))...)))))))))).)))))))))))).
novel_mir_5	AACGGGCAACACGTGTGGAGATA	SL2.40ch00:14733066:14733336:+	5p	-67.2	AGTCCATCCAAACGGGCAACACGTGTGGAGATATCTATAATATCTGTCTTTCTTCTCTTTTATTGTTTTATTATCGTTTTTTTTCCTTCTATATATAAGTTTTTATAAGGCGGGACTTTTGCCTTCTTGTCATAACATGATTGCAAAAAAGAAGTAAAAATTCTGAGTTTCATTTAGCATGATTCTCAGGGTCTCACGGGAATGAATGAGAGAAATAAGAGGATTCACACGTTGTCGCGTCTAATATGATTTTTTTTCATTCTCAGGGCTT	(((((......(((((((..(((((((((....(((...((.(((.((.((((((((........(((((((.((........((((.((.((((........)))).)).)))).((((((..((.(((....))).))..))))))..)))))))))((((((((..((((.....))))..)))))))).....))))).))).)).))).)).)))...))))))))))))).))).....((((.......)))).....))))).
novel_mir_6	TTGGGTTGGGTCAGGTTTGAAGA	SL2.40ch00:11749787:11750017:-	3p	-40	CGGAAGAGATTTGCTATTATTCCTATTCTAACCTAATAATCTTCAATTCATTATTTACTTCAATAGTTCTCCATGAAATTTGACTAACAAAAATCAAAATTGTAGGAGATGATCCTCAACAATGCCTAAGAATCAACAAAACAACGAGAGAAACAAAGAACTGAACAATGCAGAACATGAGTTTTTCATTCAAATGATTTGGGTTGGGTCAGGTTTGAAGAATTTATTTTA	.((((.((((((....(((..(((..((((((((((..(((.......((((.((((.(((.....((((((.(((..((((.....))))..)))..(((((((((.....))))..)))))......................).))))).....))).)))).)))).......(((((.....)))))...)))))))))))))..)))..))).)))))).)))).
novel_mir_7	TACTTTAGAAAAATCGTTGTA	SL2.40ch01:1864780:1865020:+	5p	-42.2	ATTTGAAATATACTTTAGAAAAATCGTTGTATTTTACTATGACTTTGCTTTACTATTACTTTATTTTCGTGATTTTAATCTTTTACTTTTAGAATTGGATTTCAAGTTAGTAATTTCTATTTTATCCTTTCTTCGTTTTGAATCGAAAATAGAAGAGTTGAGTAAATCAAAAATCCAAAGGAGGTTCATGGCCAAGGGGAAAGATGTCCGAGTAACGGTTATTTTGGAATGTACTAGTTGT	........((((.(((((((.((((((((..........(((.(((((((.(((.....((((((((((....(((((......((....((((..((((.......(((......)))....)))).))))..)).))))).))))))))))..))).))))))))))..........(((.(((.....((....))...))).)))...)))))))).))))))).))))........
novel_mir_7	TACTTTAGAAAAATCGTTGTA	SL2.40ch09:57166414:57166654:+	5p	-40.8	ATTTGAAATATACTTTAGAAAAATCGTTGTATTTTACTATGACTTTGCTTTACTATTACTTTATTTTCGTGATTTTAATCTTTTACTTTTAGAATTGGATTTCAAGTTAGTAATTTCTATTTTATCCTTTCTTCGTTTTGAATCAAAAATAGAAGAGTTGAGTAAATCAAAAATCCAAAGGAGGTTCATGGCCAAGGGGAAAGATGTCCGAGTAACGGTTATTTTGGAATGTACTAGTTGT	........((((.(((((((.((((((((...((((((.(((((((...((((((..((((.(..(((..((((((((..........)))))))))))..).))))))))))..((((((((.....(((........)))...))))))))))))))))))))).............(((.(((.....((....))...))).)))...)))))))).))))))).))))........
novel_mir_8	GGTTGAGCATGTAGATACAATTT	SL2.40ch01:3180167:3180250:+	5p	-23.9	ATAAAAAAATGGTTGAGCATGTAGATACAATTTAGTCAGACAATGATCCACTAAACTGTTTCTACATTCTCAATACTTTTTGTC	(((((((....((((((.(((((((.(((.((((((..((......)).)))))).))).))))))).))))))..))))))).
novel_mir_9	AAATAGACAAGTAATTAGGGATA	SL2.40ch01:3645804:3646081:+	3p	-52.12	GCTTTACTTCTCCTATCTCTAATCACTTTTCTATTTTTAAATTAACACATTTATTAAAAAAATAATCATAGACATAGTAAATTTACCATTTTAATCCTATTAATTATAAAGTGTGTGAATTAAAAATTTAAGGCTTTCAAGAAGTTCTATATTTTTCAAATTAATTAATTGAGGATATAACAGGTTTAAAAATTTTCCTTTTCTGACTTGTCGAAATGAATAAGCAATTAGAGATAACTGGAAAAAAATAGACAAGTAATTAGGGATAGAGGTATTGG	.(..(((((((...(((((((((.((((.((((((((((((((........................(((((.......((((((((((((((.............))))))).)))))))...........(((((...))))))))))..(((((((.........))))))).......))))))))..((((((.(((((((.((((..(......)..))))))))))).....)))))).)))))).)))).))))))))))))))))..).
novel_mir_10	TAGGATTTTCCTGGGGATTAG	SL2.40ch01:3785444:3785550:+	5p	-50.6	GTGAATTACATAGGATTTTCCTGGGGATTAGTATGAAAATTCAAAAGAAACTTATTTTCCTGCAAATTTTCACACTAATTCCCATGAAAATCTCTATGTAATTCACA	((((((((((((((((((((.(((((((((((.((((((((.....((((.....)))).....)))))))).))))))))))).))))))).))))))))))))).
novel_mir_11	ACGGTAATTGTTTTAAGTGCT	SL2.40ch01:5497948:5498085:+	5p	-18.9	TTAATCTAAAACGGTAATTGTTTTAAGTGCTCAAAATTCAGAAATTAAGAAGAAAAATTGTTAATGCAACTCAATGATAATGGCAAACGGAATACTCATAAATGCACTTCAAATTATTACGGTAACATTTTAGTGGTA	.....(((((((.(((((.((((.((((((.............(((((.((......)).)))))........((((...((.....))......))))....)))))).)))).))))).)).....))))).....
novel_mir_11	ACGGTAATTGTTTTAAGTGCT	SL2.40ch04:40964051:40964215:+	5p	-23.6	TTAATCTAAAACGGTAATTGTTTTAAGTGCTCAAAATTCAACAATTAAGAAGAAAAATTATTAATGCAACTCAATGATAATGGCAAAAGGAATACTCATAAATGCACTTTAAATTATTACGGTAACATTTTAGCGGTATATAAAAAAATTATTGTTATGGAACTT	....((((.((((((((((.(((((.((((..................((((....(((((((.((.....)).))))))).(((....((....)).....))).)))).........((.(((....))).)))))).))))).)))))))))).))))....
novel_mir_12	TTTTTTTTATTAAATCGCTGCA	SL2.40ch01:5806678:5806834:+	3p	-67.2	CGCTGCCAGTGCAGCGATTTATAAAGGAATTTTTTTAAAAAAATCGTTGCCAGTGCAGCGATATATAAACAAAAAACAAAAAAATTGATATAAATCGCTGCACTAGCAGCGATTTATTTTTAAATTTTTTTTTATTAAATCGCTGCAATAGGCAATT	...((((..((((((((((((((((((((..(((..(((.((((((((((.(((((((((((.((((..(((............))).)))).))))))))))).)))))))))).)))..)))..)))))))).))))))))))))...))))...
novel_mir_12	TTTTTTTTATTAAATCGCTGCA	SL2.40ch04:60199249:60199360:-	5p	-20.7	TTATAAAGAATTTTTTTTATTAAATCGCTGCAGAAAACTATTTTTTTTAAAAAGAAAGAAAAATTATAAAAATGTTAAAACAGCGATTTTATATAAAAAAAATTATAATATT	........((((((((((((.(((((((((.....(((.(((((((((.......))))))))).........)))....)))))))))...))))))))))))........
novel_mir_12	TTTTTTTTATTAAATCGCTGCA	SL2.40ch08:4752442:4752599:+	3p	-63.3	AATCGCTGCCAGTGCAGCGATTTATTAAAAAAATAAAAAAATTCTAATATAAATCGCTGCCAGTGCAGCAATTTATAAAAAAAAATTTATGTAAATTGCTGCCAGTGCAGCGATTTATTTTTTTAATTTTTTTTATTAAATCGCTGCAATAAGCAATT	....(((.....((((((((((((.(((((((((((((((........(((((((((((((.(.(((((((((((((.(((....))).)))))))))))))).).)))))))))))))))))))..)))))))).))))))))))))...)))....
novel_mir_12	TTTTTTTTATTAAATCGCTGCA	SL2.40ch11:48176204:48176316:+	3p	-43.67	AATCGCTGCCAGTGCAGCGATTTATAAAAAAAATAAAAAAATTTCTAATATAAATCGCTGCTAGAGCAGCGATTTATAAATTTTTTTTTATTAAATCGCTGCAATAAGCAATT	....(((.....(((((((((((((((((((((...............(((((((((((((....)))))))))))))...))))))))).))))))))))))...)))....
novel_mir_13	TCGAGAGAGGATATGTATGTATT	SL2.40ch01:5947827:5948119:+	3p	-73	TTAAGAGTTAATACATTATATCTCTACTCCCTTTCAAATTATAAAAAATTTCTTAGAATTAAAAATAATTAGATTTATCAGCAGACATGCAAATACATTGGTCATGATACATTTTTATTCAGGAAACCTGTAGACATGTAGCTCATGGATGAATCCGAGAGGAGAGAGCTACATTTGACAGGGAATATGGATGTACCCGAGAGGAGAGAAATGTATCCAAGAGATGATAGAGATGCATTCAAGAGTTGATGAAGATGCATTCGAGAGAGGATATGTATGTATTCGATAGGAGA	......(((((((((((((((((((.(((....((.((((((....(((((....)))))....)))))).))(((((((((.((.(((((..((((((......((((((((((((((((.....(((((....(((((((((.........(((....)))..)))))))))...))))).....))))))...((....))...)))))))))).....)))).))....)))))))....))))))))).........)))))).)))))).))))))).)))......
novel_mir_14	TTTGATTAATTTGAGAAAGTCTT	SL2.40ch01:7329422:7329566:+	5p	-30.7	TTTAAAATTCTTTGATTAATTTGAGAAAGTCTTTTAGTGGTAGTTGGATCCATATATTCCCTTGCTTTGCCAAATAGAGAATTAAGCTTCTATTTATAGGCATTGGAGGCCCTAGCCCTTTCTTACAATTAGTAAGATACGTTGT	........((((..(((((((((((((((....((((.(((...((....)).....(((..(((((....((((((((........))))))))..)))))..))).)))))))..)))))))).)))))))))))........
novel_mir_15	GATCTCTGGAGGTCGGTATTCTT	SL2.40ch01:10091001:10091212:+	3p	-45.4	CATATATTTTGAAATATCGATATTTGGAGGTTGGTATTAGTTAACTTTTAATTTTAAATATTTCTAACCTCTAGAAGTCGTTATATTTTAATTTTAATTTGTCATAATTTTTAAATTTCGATCGTTGGAGGTTGGTATTTTATATTTTATATTTTGTATTTTTTTACTTTTGATATTCTGATCTCTGGAGGTCGGTATTCTTAATTTTTTTA	........(((((((((((((.((..(((((..(((((((...............((((((..(((((((((((..((((....((((.((..(((........)))..)).))))..))))..)))))))))))......))))))........(((......)))..))))))..)..)))))..)).))))))))).))))........
novel_mir_15	GATCTCTGGAGGTCGGTATTCTT	SL2.40ch01:10308285:10308371:+	5p	-30.74	TTGATATTCTGATCTCTGGAGGTCGGTATTCTTAATTTTTTATTTTGTTTATTTTTTATATTCGATCTCCAGAGGTCAGTATAATTT	....(((.(((((((((((((((((((((....(((..............)))....))).)))))))))))))))))).)))....
novel_mir_16	ATACACTAGAAATATTTGAATC	SL2.40ch01:36847033:36847269:+	5p	-64.7	GTTAGTTATTATACACTAGAAATATTTGAATCATGAATTCTAGTTTGCTAGTAAACGGGAAACAGGGAGAAAACTGCTAGACTATGCCATCCCGCAGTGGAAACCGGTAGGCGAGGGATGCCGTTACGGGAGTACACAAGGTTGAGGCGCTGATAAGCAGTAATTATCCGCTAAAGTACGATGTTAGTAATGACCGGAAAACATGATAACGATACTCTAGTTTATAATAAACTAATA	(((((((((((((.((((((..((((...((((((..(((..(((((((((((....(....)..(((....((((((...(..((((.((((...(((....(((...((((.....))))....))).....)))..))..))))))..)...)))))).....)))............))))))))..)))..)))..))))))...)))).)))))).)))))).))))))).
novel_mir_16	ATACACTAGAAATATTTGAATC	SL2.40ch01:37065296:37065532:+	5p	-63.3	GTTAGTTATTATACACTAGAAATATTTGAATCATGAATTCTAGTTTGCTAGTAAACGGGAAACAGGGAGAAAACTGCTAGACTATGCCATCCCACAGTGGAAACCGGTAGGCGAGGGATGCCGTTAGGGGAATACACAAGGTTGAGGCACTGATAAGCAGTAATTATCCGCTAAAGTACGATGTTAGTAGTGACCGGAAAACATGATAACGATACTCTAGTTTATAATAAACTAATA	(((((((((((((.((((((..((((...((((((..(((..(.(..(((.(((.((......(((((....((((((...(..((((.((((...(((....((....((((.....))))....))......)))..))..))))))..)...)))))).....))).))......))...))).)))..))..)))..))))))...)))).)))))).)))))).))))))).
novel_mir_16	ATACACTAGAAATATTTGAATC	SL2.40ch04:45900123:45900359:-	5p	-64.3	GTTAGTTATTATACACTAGAAATATTTGAATCATGAATTTTAGTTTGCTAGTAAACGGGAAACAGGGAGAAAACTACTAGCCTATGCCATCCCAGTGTGGAAATCGGCAGGCGAGGGATGCCGTTAGGGGAGTACAAAAGGTTGAGGCGCTGTTAAGCAGTAATTATCCGCTAAAGTACGATGCTTGTAGTGACCGGAAAACATGATAATGATACTCTAGTTTATAATAAACTAATA	(((((((((((((.((((((..((((...((((((....((((....))))....(((..(((((.(....(((((((..((((((.((((((.((.((........)).))..)))))).)).))))..)))......))))....).)))))..............(((((((((.....)))).))))).))).....))))))...)))).)))))).)))))).))))))).
novel_mir_16	ATACACTAGAAATATTTGAATC	SL2.40ch04:45903042:45903409:+	3p	-62.83	AGGATTTTATGAATGAAATGTAAATAGTAGTGGTAGTAAAGTATACAGTAGGCGCACTTATGTGCAGGCTTATAATTTAGTATATAGAGATTGACAAATTGTAAATTAAAGGCAGACAATGGCAAACAAAAGTTTAAGTTAATAAAAACCCTTTCAAAAAACCTCTCTCAAGATATAAATTAAGTTAAAGAATGGAGAAATCAGAAATCAAGTCAGATATTATAGATAGCATGGAAAATCAAGAGACAAAGGTATATTGTTTAACAATTATGCAGAACTAATTTCATATATTCCTGAATATCATATATATGATTGATTAAATTTATGTAAGTTATTATACACTAGAAATATTTGAATCATGAATTCTA	.(((.(((((((.(.((((((...((((.(((.((((((..((((..((((((((((....))))..))))))((((((((.((((....((((.............(((((.......((((((((....))))..))))........))))).............))))..)))).))))))))...................((((((.(((.((((....((((....((((...............((((((((.....))).))))).(((.....))).....))))....))))..)))).))))))))).......))))..)))))))))))))...)))))).).))))))).))).
novel_mir_16	ATACACTAGAAATATTTGAATC	SL2.40ch12:59435343:59435579:+	5p	-63.2	GTTAGTTATTATACACTAGAAATATTTGAATCATGAATTCTAGTTTGCTAGTAAACGGGAAACAGGGAGAAAACTGCTAGACTATGCCATCCCACAGTGGAAATCGGTAGGTGAGGGATGCCGTTAGGGGAGTACACAAGGTTGAGGCGCTGATAAGCAGTAATTATCCGCTAAAGTACGAGGCTAGTAGTGACCGGAAAACATGATAACGATACTCTAGTTTATAATAAACTAATA	(((((((((((((.((((((..((((...((((((..((((.(((((....))))).))))...((......((((((((.((..(.((((((.((.(...........).)).)))))).).((((.(((.(((.((....))....(((....))).)))....))).))))......)).))))))))..))......))))))...)))).)))))).)))))).))))))).
novel_mir_16	ATACACTAGAAATATTTGAATC	SL2.40ch12:59461519:59461754:+	5p	-64.16	GTTAGTTATTATACACTAGAAATATTTGAATCATGAATTCTAGTTTGCTAGTAACGGGAAACAGGGAAAAAACTGCTAGACTATTCCATCCCACAGTGGAAACCGGTAGGCGAGGGATGCCGTTAGGGGAGTACACAAGGTTAAGGCGCTGATAAGCAGTAATTATCCGCTAAAGTACTATGCTAGTAGTGACCGGAAAACATGATAACGATACTCTAGTTTATAATAAACTAATA	(((((((((((((.((((((..((((...((((((..(((..(((((((((((..((((.....((((...............)))).))))..((((((..((....((((.....))))....))...........(((((..((........))..))))).)))))).........))))))))..)))..)))..))))))...)))).)))))).)))))).))))))).
novel_mir_17	ATGGTCCTGCTCCGTCGTCGT	SL2.40ch01:41662252:41662432:+	3p	-48.7	CACAAAGGGGATAACAAAGGATAAAAATTAAAGACAGACCCACGCAGGGGCCATTTGAAAGTGCAATAAAGGCAGGCCCACGCAGGGGCTAAAACAACTTAAATAAATATAAAAACCCAGAAAAGGGCAAAATCCAATATGTTGTGCCTAATGGTCCTGCTCCGTCGTCGTGCCCCTTAGT	.((.((((((.........(((....)))...(((.(((....((((((.(((((.....(..(((((......(((((......))))).........................(((......)))............)))))..)..)))))))))))...))))))...)))))).))
novel_mir_18	AGGTTGAGGAGGTACTTGTACA	SL2.40ch01:49344921:49345258:+	5p	-45.47	TTTCGAAAATAGGTTGAGGAGGTACTTGTACATTATCCCTTCTTTTACCAATATCTTATAAATGACTTTTCATCCCCCCCCCCCAAATTGGTTCTCCTCACATTTTCAATTTCTCATTCATTCTTATTTCTCATTCACATTTTACACATTGCTTAAGCTGAAGAAATTATGCATACGTCATTTATTAAGCAATATTTAATACATACCCTATTTGTTAGAAAATAAAAATATTTACTCCAACTTTTTTACCGTAAGAAAGTTCACAATACAAGTCCTTTTCCCTTAAAATAAAATAAAAAGTTATTATCTAGAAGCAACATTTGGTGAAAATTCGAGAT	(((((((...(((..(((((((.(((((((............(((((.......((((((((((((................((.....))................(((((((...(((..((((...........................)))).))))))))))........)))))))).)))).....(((((((.(((...))).)))))))...)))))...........((((((((((...)))))))))).....)))))))))))))))))....................(((((..............)))))...))))))).
novel_mir_19	TCCATTTCGGTTAGTCCTAGGTT	SL2.40ch01:52239752:52239993:+	3p	-80.8	ATTGCTAGCATAGGAACTAGCCAGTGGATTCCACCTAAGAGAGCTAGGTAGCATTCGGTTTCACTTTGGCCGGTGAACCACCCGATTTTAGTGTGGGGCAGACACTAGATTTCATGTTTATCTCACATGATCTATGTCGGTAAAATGTTGAAGAAAGTGTTCAGTTTCATTTTAGCCATGAACTACCTCTTGTCGGGTGGACTAGTGGTTCCATTTCGGTTAGTCCTAGGTTTTTTAGCTAT	...((((((.(((((.((((((((((((..((((....(((.(((....))).)))...((((((......))))))(((((((((...((.((((..(.((((.((((..((((((.......))))))))))))))(((((((((..(..(((....)))..)..)))))).)))..)..))))))...)))))))))....)))).))))))..))))))))))).))....))))...
novel_mir_19	TCCATTTCGGTTAGTCCTAGGTT	SL2.40ch09:41931131:41931241:-	5p	-32.4	CACTAGTGGATCCATTTCGGTTAGTCCTAGGTTATTTAGCTATTTCGGGCAGTAGGTTAGAGTCTAAAATTGGTTAGGAAGTTAGGCCTCACATGGAGTGGTCCCTTATGC	((..((.(((.((((((((((.((.(((((.((.(((((((((((..(((...........)))..))).)))))))))).))))).)).)).)))))))))))))..)).
novel_mir_19	TCCATTTCGGTTAGTCCTAGGTT	SL2.40ch12:60827725:60827834:+	5p	-31.04	CACTAATGGGTCCATTTCGGTTAGTCCTAGGTTATTTAGCTAGTTGGGACAGTTATTAATACCAATAGTTAATTAGGAAGTTAGGCCCTACATGGAAATGACCCCTGTGC	(((....(((((.(((((.(((((.(((((.((..(((((((.((((..............))))))))))).....)).)))))..))).)).))))))))))..))).
novel_mir_20	TGGCTAACTGTCAAATTTGTCTT	SL2.40ch01:55947467:55947621:+	3p	-31.9	ATTAGAAGTTAATGACAATAAAGAAAGTTAGTCAAAGTGTAACATTAGATTTGAAAAAAGAATTTTAATAGTCTATCAATGCTATTAAAAGTGCACAAAATGTTTGTCAATAATGAAATTTTTGGCTAACTGTCAAATTTGTCTTAAAGGCAATT	....(...((((.(((((....((.((((((((((((.....(((((...............((((((((((........)))))))))).((.((((.....)))))).)))))....)))))))))))).))....)))))))))...)....
novel_mir_21	TGTTGATTTGATGGGTTTGAGAA	SL2.40ch01:62090224:62090365:+	5p	-30.4	TGAATAAACATGTTGATTTGATGGGTTTGAGAAATATATATAGGGCTGGCCCGTGGGCCAATAATAATTAATTAAAAAATATAATTTAATATTATAATTTAATAGTTCAAATTCAAATAATTAAGTTAGTATTTTTATTTAT	((((((((.(((((((((((((..(((((((...............(((((....)))))..........((((((...((((((.....)))))).))))))........))))))).))))))))))))).)))))))).
novel_mir_22	GAAGACCAAGTTGAGGAAGAACA	SL2.40ch01:64246523:64246827:+	3p	-51.45	TGTCATTACCTAAGTTTCCTCTTCTAGGTTTTCAGCCAAAATTCCTCCTTTCTTTCTCTTGAGTTTTTCACCATTATTCTCTCCTTTCTTTGTTTAAGAAAATCATCCCTTCTATTTTCCTTTACTTTATTCAAGAAATTTCACTATTTCTTCAAAAAAAAAATTCACCCATTGATAAAGGTAAATACATTATTATCAAGTATCTTTTGAGATTTTCCTCTATTATGCAAAGACACTATTAATTGGATGCCAAAGATTTCAAAAAACTTGTTGAAGACCAAGTTGAGGAAGAACAATTTCGTATC	..............(((((((..((.((((((((((........................((((((((..................(((((((.((((((((((........(((((.((((((........(((((((......)))))))............(((.....))))))))).)))))........(((((.....)))))))))))).....))).))))))).........((((...))))........)))))))))))))))))).))..)))))))..............
novel_mir_22	GAAGACCAAGTTGAGGAAGAACA	SL2.40ch03:20238111:20238220:+	5p	-20.2	AAAACTTGTTGAAGACCAAGTTGAGGAAGAACAATTTTCTATTAGTTTGTTTTGTATATAGTTTTTTTTAGTATTTGGTATTCCTTCTCAATTTGCATTCAATACACTGA	......(((((((...(((((((((((.((((((....(((..((.((((.......))))...))..)))...)))...))).)))))))))))..)))))))......
novel_mir_22	GAAGACCAAGTTGAGGAAGAACA	SL2.40ch05:11589415:11589526:-	5p	-21.5	AAAATTTGTTGAAGACCAAGTTGAGGAAGAACAATTTCTATTAGTTTATTTTGTATTTATAATTCTTTTTTAGAACTTGATATTCCTTCTCAATTTGTATTCAAATCACTAT	........(((((...(((((((((((.((((((.(((((..((...(((.((....)).)))...))..))))).)))...))).)))))))))))..)))))........
novel_mir_22	GAAGACCAAGTTGAGGAAGAACA	SL2.40ch12:29519341:29519662:-	5p	-53.63	AAATCTTGTTGAAGACCAAGTTGAGGAAGAACAATTTTTCATTAGTTTTTTTTGTATTTATAGTTCGTTTATAGAATTTGGTATTCCTTCTCAATTTATATTCAAATCACTATGTATGCTATCAATATTTGTATTTATTAAAAATCTTATGTTGCATAGTTTATGAATCTTGTATTTGTCCCTAATTTGTATCATCCCAAATGTATGTCAGCTAGTTATGTATTTTGTTTATAGGAAGAAGAACTTTCTTTAGTTTATTTTGTTTTTATAATCTTTCCTTCAAATTTATATATTCTTTCTCAATTTGTATTCAAACTACTAA	........(((((...((((((((((((((..........(((((((.........(((((((.....)))))))((((((..........(((.(((....(((((((..(((((.(((((((((((..(.((((.....)))))..)))))).))))).)))..))..)).)))))....))).))).......)))))).......))))))).((((((...((((..((((((..(((((......)))))...((((....))))..))))))..))))..))))))))))))))))))))..)))))........
novel_mir_23	GCCACGTAGGACAAAAAGGGGTA	SL2.40ch01:65568926:65569038:+	3p	-39.56	AGTAATTTTCTACCCCTTTTTTGGTTACGTGGCACTAGTTTGCAAAAAAAAGTCAACCATCGTTGGGCCCACAAGATAGTGCCACGTAGGACAAAAAGGGGTAACAAATGATT	....((((..(((((((((((.(.(((((((((((((.((((..........(((((....))))).....)))).)))))))))))))..))))))))))))..))))....
novel_mir_23	GCCACGTAGGACAAAAAGGGGTA	SL2.40ch10:48322178:48322291:+	3p	-40.67	TAAATAATTTTCTACCCCTTTTTGACTTACGTGACACTAGCTTGAAAAAAATGTCAACACGATCTGGGCCTAGAGGATAGTGCCACGTAGGACAAAAAGGGGTAAAAACTATTT	.(((((.((((.((((((((((((.((((((((.(((((.(((.........(((.....))).........)))..))))).)))))))).)))))))))))))))).)))))
novel_mir_24	ACAGAGGTCAGGCTGGAGGTAA	SL2.40ch01:66664981:66665051:+	5p	-21.7	TGTCCATATAACAGAGGTCAGGCTGGAGGTAATGCTCAGCCTAGGCCTAAACCTCAGAGTGCAGTAGGAGT	..(((.(((.((.(((((.(((((..((((........)))).)))))..)))))...))...))))))..
novel_mir_25	CACGTCAGAGGTTGGTGAGGCGT	SL2.40ch01:67931482:67931709:+	3p	-55.4	AAGGAAGTTGATGCATATGATGAACCCGATGAGGGACTCGGTCCTCTAGACAGCGTTGAACAAAGATGATGCAGTTCAAACTATAATGTGAATTCTTAAGGTGAGAATGAAGAAGCTGATCAAGCTTAGTTTGAAAGATGCAATGTATGACAGTTGGTTCCTAAACAAGTTGATCGGGTTGTCCAAGTTGCTTCTCACGTCAGAGGTTGGTGAGGCGTTAGTATACTA	.((....(((((((...(.((.(((((((((.((((...(((...((.((((((.((((.(((......((((.(((((((((........((((((.....)))))).....((((.....)))))))))))))...))))..........(((........)))...))).))))))))))..))..))))))).)))).).)))).)).).)))))))....)).
novel_mir_26	TTAGTTTGACTTGATTTGGTATT	SL2.40ch01:69266653:69266865:+	3p	-46.5	CATAAATATCAATAAAACAAATTAGGTCGAAACAAAATTATATAATACAAATGCTCACAAAAGAAATTGAGTTGAACACGAGGAATGATAATAATATCTAAGTAGGGATTTATAAAATCGAACAGAAAATTGAATCAAATTGTCAATCGAATCAACTTGAAAAAAAATTTGATTAGTGATTTAGTTTGACTTGATTTGGTATTGAAAAAAAAT	........((((((...(((((((((((.((((.(((((((.((((.(((((..((......))..(..((((((...(((....(((((((.....((....)).((((((.....((.....))....))))))..))))))).)))..))))))..)......)))))))))))))))).))))))))))))))).))))))........
novel_mir_26	TTAGTTTGACTTGATTTGGTATT	SL2.40ch01:75960795:75961115:+	5p	-52.13	CGACTAGTGGTTAGTTTGACTTGATTTGGTATTGTAAAAAAACTCAATCATATTTGGATTGGTTTGGTTTTAACTAATAAAAAATCAACCGTACCCAATCCAACATTGTATATATAATTTAAAATTTTTGTTTTATACATAAAAATATTTGCTTTTATATAATCTTAAATATTTCTTATACTTTTTTTTAAAAAAATTATCTTTTCATATATTATTTCAAATTTGAAACTTAAAATTTTCAATGGTTCCATAAAGATTATAGTCCACAGATATTGGTAATTACAATAAAAAATTAAATCAAAATCAGATTATTTCTAATGC	.((..(((((((..(((((.(((((((..((((((((................(((((((((..(((((.................)))))...)))))))))...((((((.((((..........))))..))))))....((((((((......(((((((((................................................(((((....))))).............(((....))).))))))))).....)))))))).....))))))))..))))))).)))))....)))))))))......
novel_mir_27	CCACGTGGGCACATATATATCTT	SL2.40ch01:69859924:69860000:+	3p	-42.7	GTGTATGTTAAAAGTATATATGTGTCCACGTGGATATAAAACGTCCACGTGGGCACATATATATCTTTAAAATACAG	.(((((.(((((..(((((((((((((((((((((.......)))))))))))))))))))))..))))).))))).
novel_mir_27	CCACGTGGGCACATATATATCTT	SL2.40ch01:69877375:69877452:+	3p	-41	ACTGTATGTTAAACGTATATGTGTGTCCACATGGACATAAAAAGTCCACGTGGGCACATATATATCTTTAAAATACAG	.((((((.(((((.((((((((((((((((.(((((.......))))).)))))))))))))))).))))).))))))
novel_mir_27	CCACGTGGGCACATATATATCTT	SL2.40ch01:69882885:69882961:+	3p	-42.1	GAGTATGTTAAACGTATATATGTGTCCACGTGGATATGAAAAGTCCACGTGGGCACATATATATCTTTAAAATACAG	..((((.(((((.((((((((((((((((((((((.......)))))))))))))))))))))).))))).))))..
novel_mir_28	ACCTCTTTTCGGTCTACGTGGCA	SL2.40ch01:71389317:71389428:+	5p	-48.83	GTAATTTTTTACCTCTTTTCGGTCTACGTGGCACTAGTTTGAAAAAAAAAATCAACCAGCGTTGTGCCCACAAGATAGTGCCACGTAGGCCGAAAAAGAGTAAAAAGTCACT	((.(((((((((.(((((((((((((((((((((((.((((...........((((....))))......)))).))))))))))))))))).))))))))))))))).)).
novel_mir_29	TTGGCAATATGGTAGGGGATT	SL2.40ch01:71507713:71507836:+	3p	-57.3	ATCTTTGTAATGAGTTCCAATTCCCTACCATATTGCCAAATATTTGCCTTTATCTTTGTGTTCATCTAGCTAAAGACAAATGTTTGGCAATATGGTAGGGGATTCTGGTCTTCTGTACACAGGG	.(((.((((..(((..((((((((((((((((((((((((((((((.(((((.((..((....))..)).))))).)))))))))))))))))))))))))))..)))..)))..)))).))).
novel_mir_29	TTGGCAATATGGTAGGGGATT	SL2.40ch01:71507723:71507826:+	3p	-52.2	TGAGTTCCAATTCCCTACCATATTGCCAAATATTTGCCTTTATCTTTGTGTTCATCTAGCTAAAGACAAATGTTTGGCAATATGGTAGGGGATTCTGGTCTTCT	.(((..((((((((((((((((((((((((((((((.(((((.((..((....))..)).))))).)))))))))))))))))))))))))))..)))..))).
novel_mir_30	AACGAACTCTCAATTTACGGTTA	SL2.40ch01:72764372:72764499:+	3p	-18.82	AGTAATTATTATTGTTGTAGCGAGTATCTTTCGATGTTGTTGATGATAAGAAAACTCAGTCACTATTCTAAATTCACGACATATAAATCAATCCAAACGAACTCTCAATTTACGGTTATATAGTTGCC	.((((((((.(((((.((.(.((((.(((((.(((..(((((.(((..((((.............))))....)))))))).........))).))).)))))).).))..)))))...)))))))).
novel_mir_31	AGAGAATTTTAGAGATTATGGTA	SL2.40ch01:76402169:76402333:+	3p	-37.1	TCTTATCCTGAAGTTTCCATAATTACAAAAATCTCAGATTTTTCATTGCTTTCTGATATACATTATTTAATGAGAGGGATGTATTCGAGAGGGGTAGGGATGCATCCAAGAGGGATTTTTATTTTAGATGATAGAGAATTTTAGAGATTATGGTATCTTTTAAGT	.((((....((((...((((((((.(((((.((((.((((((((....(((((.((((.....))))....)))))((((((((((...........))))))))))..)))))))).(((((...)))))..)))).)))).).))))))))...)))))))).
novel_mir_32	AAATTATTAAAAATGGGTCGGAT	SL2.40ch01:78405619:78405850:+	3p	-31.6	AATTTTTATTAATCAATTACTCATTTTTGAGATTTATCAAAAAATAAAATATTTTTAAAAAATTGAAATGTTAGATTTAAGGTTACTATATTTATTTGTGAATTTTTGGCATTAATTTATATATTTTAAATATTTTTTTCTATTTTTTATTAATCAATTACTCATTTTCGAGATTTACCGCATTAATAAAAATTAAACAAAATTATTAAAAATGGGTCGGATAGTGAATTTA	....(((((((.((....(((((((((((((((((...........................(((((((((((((((....((((....(((((....)))))...))))...)))))).)))))))))...........((.((((((((((((.....(((......))).......).))))))))))).))....))))).))))))))))))..)))))))))....
novel_mir_32	AAATTATTAAAAATGGGTCGGAT	SL2.40ch10:37021909:37022136:-	3p	-27.62	TTTTTTATTAATCAATTACTCATTTTTGGGATTTATCGAAAAATAATTTAATTTTTTTAAAAAATTATTGAAATTGTTGAATTTATAGTTACTATATTTATTTGTGATTTTCGGCGTTAATTTTATATATTTTTCCTATTTTTTTATTAATTAATTATTCATTTCACGATTCACCGAAAAAATAAAAATTGAACAAAATTATTAAAAATGGGTCGGATAGTTTATTCA	..........(((....(((((((((((((((((...((((((((...(((((((.....))))))).(((((((((((((.((((((.............))))))..))))))...)))))))..))))))))...........((((((..(((((..((((..........)))).))))).))))))...))))).))))))))))))..)))..........
novel_mir_33	ATATGATGTTGTGAGATGGAATT	SL2.40ch01:78993897:78993991:+	5p	-27.8	TCATATCACGATATGATGTTGTGAGATGGAATTAGCGTTTGGACATGCGACTTTATACTGATTTTATCTTATTATTTCATACCATGAGATGTGAT	(((((((.((.(((((.((.(((((((((((((((..(..((........))..)..))))))))))))))).)).)))))...)).))))))).
novel_mir_34	TATGCTGGTAGGAGATAACAAGT	SL2.40ch01:81026429:81026696:+	5p	-66.4	CCGTGTCATCTATGCTGGTAGGAGATAACAAGTACCTAGTGCACTCATCTATCTATATATATACAACTATATGTTATATCTTCTTTAATTTGCTCATCTATTGTGCAAGGGATCAGGAGATGAGGGCACTTCTCTATTGACATATGCAACAAAACCACCTTCATCATCTCCAATAATGTGGCTGATGCTCCTTGTAGTAGCTACAGGACTTTGTGCATTATCTTCCATATTAATGTTGTTGTTATCTTGCTCCATTAGGTACCCGCGA	.((((..(((((...(((.((((((((((((..((..(((((.(((((((.(((..(((((((....)))))))..............(((((.((.....)).))))).....)))))))))).)))))........((...(((((.((((........(((((.(..((....))..).)))))...(((((((...)))))))..)))))))))..))............))..)))))))))).))))).)))))...)))).
novel_mir_35	TTCCAAAGCTGCAGAAATGAGT	SL2.40ch01:82368203:82368294:+	5p	-50.1	TGGAGTACAAGCTTCCAAAGCTGCAGAAATGAGTTTTTTTTTTTAACTGAAAAAGAAAAACTATTTCTGCAGCTTTGGAATTTTTTACTCCA	.((((((.(((.((((((((((((((((((.(((((((((((((.....))))))))))))))))))))))))))))))).))).)))))).
novel_mir_36	TATTTCTGCAGCTTTGGAATT	SL2.40ch01:82368203:82368294:+	3p	-50.1	TGGAGTACAAGCTTCCAAAGCTGCAGAAATGAGTTTTTTTTTTTAACTGAAAAAGAAAAACTATTTCTGCAGCTTTGGAATTTTTTACTCCA	.((((((.(((.((((((((((((((((((.(((((((((((((.....))))))))))))))))))))))))))))))).))).)))))).
novel_mir_37	TATGGTAGATATAATGTTTGGTT	SL2.40ch01:82981800:82982114:+	5p	-52.22	TATTGTATAATATGGTAGATATAATGTTTGGTTAAACTATATTATTTGGTGTTGTTTAATAACATTTCTATTATTTGTACTAAATATCTTCAATTATTCTAGGATAAGAAAAATATAAGGTAAAATAGTATTATGTAAGGATATATTTAGAGAAAGAATAAATTAATTAACAACGAGAATATACCAAATCAGTTATTCCATAAAATAAGAATTTTCATTGTTAAATAACAACGAAATTTAACAATAAAATATAATACAATATAATTTTAACTAACAATCGAATCAAATATTATTTATATGATAATGATACAATAC	((((((((..(((.(((...(((((((((((((....((((((.((((.(((((.(((((....(((((.((((..((((((..((((((..(((.((((......)))).)))..))))))...))))))...))))............)))))......))))).))))).)))))))))).......(((((.....................((((((((((.........))))))))))....((((......))))....)))))........)))))))))))))...))).)))...)))))))).
novel_mir_38	TTAGCGACTCTGAAATGCGGCTA	SL2.40ch01:82996:83217:-	5p	-43.4	CATTAGGATTTTAGCGACTCTGAAATGCGGCTAAAAGAAAATGTTTATGTATATACGCTAACTTTTTCCTTCTTATTTATTTTTTAGGTGTGATAGAATAATTTGGTATGGAGAAGGGTTAAAGCAACTATTATATGATAGAGGTGAATCAAAATTATCAGATCATAGACCAGTGAAGGCAATTTTTAGCACACAAATTAGAGTTTCAAGAAAGTTAAAGAA	......((((((.(.((((((((..((.(((((((((....(((((..........(((..((((((((..((...(((((((...........)))))))...))...)))))))).....))).(((....((((((...(((((.......)))))..))))))....)))..))))).)))))))).).))..)))))))).)...))))))......
novel_mir_39	AAGTTGGATGACGTAGAAAGGTG	SL2.40ch01:240410:240668:-	3p	-78.6	GCAGGTGTAATACGTTAATATGTCATTTAACTTGCTTTCGTTGATGTTTATGTCTTTCAATTTTGAGTTTGCATAAGTAAACACTTAAAATTGAACAAATAGATACATTCGTCCTACGTAATAATTTTGTATCCTGATGGTGTGCTACGTGTATTATGTTGTGAAGGACGTGTGTGATTACTTGTTCAATTTTATACAAGTTTAAGTGTCTGATTGTGCATACAAAAAGTTGGATGACGTAGAAAGGTGAAGATTATTT	((((((..(((((((....)))).)))..)))))).((((((....((((((((.(((((((((..((.(((((((.((.((((((((((((((((((.(((.(((((.((((((((((((((.....((((((....)).))))......)))))))).....)))))).))))).))).)))))))))..........))))))))).)).))))))).))..))))))))).))))))))..))))))........
novel_mir_40	AAAAAATGTGAGTTATACGGG	SL2.40ch01:438736:438872:-	5p	-62.2	AACACTATAAAAAAAATGTGAGTTATACGGGATTTTTATGTGAATTAGTATGAAAATTCACAAGTAAATAAGTAACTTGTGAATTTTCATACTAATTTTGGGAAAATATCCGAATAATTCACATTTTTTTTAGTGGA	..(((((..(((((((((((((((((.((((((((((....((((((((((((((((((((((((.........))))))))))))))))))))))))...)))))).)))).))))))))))))))))))))))..
novel_mir_41	ATAAATGGAGTAGCTAGGGTTTA	SL2.40ch01:605659:605794:-	3p	-59	ACAATTAAATCAAACCCTAGCTATTTAATTTATTTTAGGTTATTAGTTTGGTATTATATACAATTTTCCCAATTATATATAATAGCAAACTAATAATCTAAAAATAAATGGAGTAGCTAGGGTTTAATTTAAATTG	.(((((((((.(((((((((((((((.(((((((((((((((((((((((.(((((((((.((((.....)))).))))))))).)))))))))))))).))))))))).))))))))))))))).)))).)))))
novel_mir_41	ATAAATGGAGTAGCTAGGGTTTA	SL2.40ch05:61020932:61021284:-	3p	-51.9	CGAGTTGTAGTTATAGTTTAAGTTGCTCTATAATTTGTGGGTGAGTACATATAATTTGCTTATATATTCATATGATCAAGCTATTTTCGTATAAACTTGACATAACAAATTTATACAAACACAAACATTTAAACTTCAAACCATTACACAAATCATATTTTACAAAAATTAAATTATAGAAAAGTTATACAAATTTAAATTATACAAACTCGAAACCCCAACTCACGTATATCGTAATGTCATCAAATTTTGTTAGCGAGTGGTAATTACTAAAAAAATATAAGGAAAAATTGTATATAATAGCAAACTAATAACCTAAAATAAATGGAGTAGCTAGGGTTTAATTTAATTGT	((((((...((.((((((((((((..(((((((((((...(((((...((((.(((((.((((((....)))))).............(((((((.(((......))).)))))))................................))))).)))))))))......)))))))))))...(.....).)))))))))))))).))))))(((((((.((((.(((.(((.(((((...((((...((((....)))))))).))))).......((((((.......))))))........................))).))))))).)...))))))...........
novel_mir_42	AGAGGCGGAGCTAGGTAGAGATT	SL2.40ch01:3674015:3674217:-	5p	-44.8	TAATATAATTAGAGGCGGAGCTAGGTAGAGATTCGTGACTTTGATCGAATCCAGTTGCTTTTCCATGGATCTTGTATTTATATTACAAAATTATTTAAATATGTGTATATTAATTTGTGAATACCTAACAAAATTGATTGGCAGTTCTAAAGGAAATTTAAAACCTTAAATTCTTTATCATGACTCCACCTCTAAATATAACA	...((((.(((((((.(((((..((((((((.....(((((..(((((.((((............))))....(((((((((.((((....(((....)))..))))........))))))))).........)))))..).))))...((((..........))))....))))))))..).)))).))))))).))))...
novel_mir_43	ACAAGATAGTGCCACGTAGACCG	SL2.40ch01:11739799:11739892:-	3p	-34.91	CTACCCCTTTTTTGCCTACGTGGCACTAGTTTGAAAAAAAAAGTCAACCATCATTGGGCCCACAAGATAGTGCCACGTAGACCGAAAAGGTGTA	.(((.(((((((.(.(((((((((((((.((((..............(((....))).....)))).))))))))))))).).))))))).)))
novel_mir_44	GCCACGTAGGATAAAAAGGGGTA	SL2.40ch01:13318240:13318351:-	3p	-42.7	AATAATTTTTTACCCCTTTTTAGCTTACGTGGAACTATCTTGTGGGTCCAATGATGGTTGACTTTTTTTTCAAACTAATGCCACGTAGGATAAAAAGGGGTACAAAATTACA	..(((((((.((((((((((((.(((((((((.((((((...((....))..))))))(((........)))........))))))))).)))))))))))).)))))))..
novel_mir_45	AGAAGAGAGGTGTTCGTGATGT	SL2.40ch01:13610681:13610985:-	5p	-99.9	AACAGCCGCAAGAAGAGAGGTGTTCGTGATGTAGGAGGCCTAGGCTTCAAAATTAGGCAGGTCCTAGCCATGGAGGCCACAGAAAAATTTTGGCGTCCGTGAGCAACCTAGGTTCGAGAAGGGACAAGAGAGTTCTGGGAATTTTAACTCTCAGAGGTGCAAAACACCTAGAAGAGGCAGACCTGAACTCAAGAGGTGCAATAGAGGTGAGACACAACGTCCTTAGAAGAAATATGCTAAGCGTAGCCGAGCTCACATTGGAGAGTGCAGACAAGTCACTAACGCCTGTTTCGGTTGTGGTAAGA	....(((((((..(((.(((((((.(((((....(((((....)))))........(((..(((..((((((((.((((.(((....))))))).)))))).))......((((((...((((((....((((((.(((...(((..((((...(((((.....)))))...))))..)))))))))))).....((((...........).)))...))))))........(((((...)))))..))))))......)))...)))......))))).))))))).)))...)))))))....
novel_mir_46	CAACGAAAAGGAAAGGCTCAAG	SL2.40ch01:22127338:22127507:-	5p	-53.1	GTTGGAAGCACAACGAAAAGGAAAGGCTCAAGTCTCATAGTGATTGTTAAACTATTTGAGGCAAGAGGATTTCTAAACACTTGTTAAGCGTATGAAATTCGTGTATTCCTTGTGTGGTGTTGAGAATGACTTGGAGACTTGTTGCTTATTTGTTGGTGTTGTATTCCTTG	...((((..((((((..((.(((((((.((((((((..(((.(((.(((((((((.(((((.....(((((((...((.((.....)).))..))))))).......))))).))))).)))).))).)))..))))))))..)))).))).))..)))))).))))...
novel_mir_47	ATGAAAAGTTGTGACATTTA	SL2.40ch01:33321491:33321599:-	5p	-32.1	TGCGACTGTTATGAAAAGTTGTGACATTTATCGAAAGTTGTGACTTTTATTAAAGGTGACGACTTTTCCAAACGATTGTGACTTTTCCAAAGGTTTGTAACCTTTGCAA	.((((.((((..((((((((((.((.((((..((((((....))))))..)))).)).))))))))))..)))).))))........(((((((.....)))))))...
novel_mir_47	ATGAAAAGTTGTGACATTTA	SL2.40ch04:52170149:52170229:-	3p	-25.9	ATAACTTTTATGAAAAGTTAAAACTTTTTATGAAAAATTTTAACTTTTTTCATGAAAAGTTGTGACATTTATGAAAAGTTG	.((((((((...(((.((((.((((((((((((((((........)))))))))))))))).)))).)))...))))))))
novel_mir_48	TTTCGGTATTCTGCGATATGGTA	SL2.40ch01:43183218:43183369:-	3p	-37.1	GGCATGATATGGTACGATATTGCCAAGTTTCGATATCACAATTTTGATATTTGATTTTAAAATATTATACTATTACCATATCAATTCAAATCGATATGGTTTGATATTTTAAAATTCGGTTTCGGTATTCTGCGATATGGTAAATTCATAAT	...((((.....(((.(((((((..(((.(((((((((......)))))...(((((((((((((((.......((((((((..........)))))))).))))))))))))))).....)))).)))..))))))).)))...))))...
novel_mir_49	AAGGATGAAAGGTCATTATGTA	SL2.40ch01:47888348:47888537:-	3p	-46.4	CATATGCACAAAGTAATAGTCTTTTATTTTTATCGTGTTGTGTCGGCTGTAAAAAGCCAATTATAAAAGTCGTAAAGTAAATAGTAAGAGTCAAGTTACTGTGTAAATAGTAAGAGTCAAGTAACTGTGTAAATAGTAAAGGTCAATCGTCTTATAGTAAGGATGAAAGGTCATTATGTATGTGTATATA	.(((((((((..(((((..((((((((((((((...........((((......))))........(((.((...............((.((...(((((((....))))))))).)).....(((((....)))))..........)).)))...))))))))))))))..)))))...))))))))).
novel_mir_49	AAGGATGAAAGGTCATTATGTA	SL2.40ch10:15957628:15957954:+	5p	-68.32	GTCTTATAGTAAGGATGAAAGGTCATTATGTATGTGTATATAAGAGGCATTTGCCCTCATAAATAAAACAAGCCTCTTCCAAATTCATAAATTGAAATTAAATGAAAACTTTGAACCCATCCAATGATTTACAATTTATATTTTTCTCCTTTAGTACTTATTACAAAAAAGGAAGTAATAAGCAGAGTCACATATCTGAATGTGAGTGCTTATCATCTGGTATCCACTATTTTTTTATTGATGTATGAAACAACTTGTATTATTTTACTAGTTCCTATATTTAAAAAAAGTTTCATACATGCATGGTAACCATCAACTTAGGAGACA	(((((....((((..(((..(((.(((((((((((((......(((((....).)))).......((((..(((.(((((......((((((((((((((.(((.............)))....)))))).))))))))..............(((.....)))......)))))..(((((((...((((((......)))))).))))))).....)))........((((((((..((((((.((....(((.(((......))).))))).)))))))))))))))))).))))))))))))).))).))).)))).))))).
novel_mir_50	TTTCAATCGTGAAAGTGTGGGTC	SL2.40ch01:48557362:48557610:-	5p	-50	TGTGGGTCGATTTCAATCGTGAAAGTGTGGGTCGAATTCATTCAGCAAGAATCGTGGTTGAGTTGAGTTTAAAGGTTAGTTTTTTCTTCATTTATTTTTTTTAATTATTGTTATACGTAGATTTTGTAGGGGTTATGATATGTTATTAAATATTGATTTTGATTTTGAGTGAAGTATAACTATTAAGGTTTATGTTGTGGTTCTATTAAATATCAAATTTCGTATTTTTAGGGTTGATGTTATTCATAT	(((((((.(((.((((((.((((((((((((..(((((((((((((..........)))))).))))))).............................((((((.((..(...((((((((((((....(((((((.....(((((....(((......)))....)))))..)))))))..)))))))))))).)..))...))))))........)))))))))))).)))))).)))))))))).
novel_mir_51	TTCGAGAAAGATGAAGTTGTTA	SL2.40ch01:51541565:51541722:-	3p	-29.1	TATGTGGTTCTAACAAATTTTACAAGTTCTTGATTTTTTAATTATTAATGAGGTCTATAGATTTGATTCGGATGATTGAGTGATTTGTTACACATTTTAAGGAATGACATAATGCTTTGTTTTGTTTTCGAGAAAGATGAAGTTGTTATGAGTTGTGT	.(..(..(((((((((.(((((....(((((((....((((((((((((.(((((....))))).)))..)))))))))((.((((.(((.......))).)))).))...................)))))))...))))))))))).)))..)..)
novel_mir_52	ACAAGATAGTTTCACGTAGGCCA	SL2.40ch01:54231337:54231428:-	3p	-34.4	ACCCCTTTTCAGCCTACGTGGCACTAGCTTGACAAAAAAGGTCAACCAACGTTGGGCTCACAAGATAGTTTCACGTAGGCCAAAAAAGGATA	...((((((..((((((((((.((((.((((.......((.(((((....))))).))..)))).)))).))))))))))...))))))...
novel_mir_53	TTGGTTTGACTTGATTTGGTATT	SL2.40ch01:63067336:63067449:-	5p	-26.4	AACTAGTAGTTTGGTTTGACTTGATTTGGTATTGAAATAACCCCCGCATACATTTGGGTTGGTTTGGTGTTAACTAAAAAAATCAACCCGAGATCAAAACCAACCCGACATTAT	........(((.((((.(..(((((((.(..((((..((((((............)))))).((((((....))))))....))))..).)))))))..).)))).))).....
novel_mir_53	TTGGTTTGACTTGATTTGGTATT	SL2.40ch02:32434092:32434404:-	5p	-44.16	AACTAATGGTTTGGTTTGACTTGATTTGGTATTTAAAAAAAATGGACTATATATGGGTCGGTTTGATTTTAACTTAAAAAATAATTCGAGACCAAAATAACCTGACATTATATATGTAATTTTAAAATTTTATTTTATCCATAAAAATATTTACTTTGATATCATTTTAAAATACTACTTATACTATTTCATAGCTTTTATCTTTTAATTTAATATATTATTTTAAAATTCGGAGTCCAATAAAGATTATAGTTCATAGATATTGATAATTATAACAAAACTTAAAATCAAAATCAAATTAATACTAGTGCAA	......(((((((((((((.((((((((((............((((((.((((((((((((....(((((..((..((......))..))...)))))...))))).))))))).(.(((((((((((..(((.(((....((((((((....((.(((........(((........))).......))).))....))).)))))...))).)))..))))))))))))..)))))).......((((((((((.......)))..)))))))....)))..)))))))..))))))))).))))......
novel_mir_53	TTGGTTTGACTTGATTTGGTATT	SL2.40ch03:34499031:34499113:-	3p	-25.1	AATCGAACCAAATGGCAAATCGAGTCAAACAAAAAAAAACGACTAGTGATTTGGTTTGACTTGATTTGGTATTGAAAAAAAAT	..........((((.(((((((((((((((...(((..((.....))..))).))))))))))))))).))))..........
novel_mir_53	TTGGTTTGACTTGATTTGGTATT	SL2.40ch04:38954342:38954667:-	5p	-58.85	GACTAGTGATTTGGTTTGACTTGATTTGGTATTGAAAAAAACATCTTACTATATTTAGATTGATTTGGTTTTAACTTTAAAAGACAACCCTAAACCAAATCATCCCGAAATTTTACACATAGTTTTCTTAACTTATTTTATACAAAAAAATATTTACTTTGATATAGTTTATAAATGTTTGTTATAGTTTTTAATAGTTTTATTTTTAATATTTCATATCAAATTTGACTTGAAATTTTAAATGATTTAATAAAGGTTATAGTCTATGGATACATATTTGTAGTTCTGATAAAATTCAAATCAAAATCAAATCAATTCTACTGCTA	...((((((.(((((((((.(((((((((.........((((((...((((((((.((..(((((((((((....................)))))))))))....((((((........))))))..............................))..))))))))......)))))).((((((..((((.(((..((((((.....((((((..(((....)))..))))))...)))))).))).))))..)))))).(((..(((....)))..)))............)))))))))..))))))))).)).))))...
novel_mir_53	TTGGTTTGACTTGATTTGGTATT	SL2.40ch07:2186533:2186619:-	3p	-25.9	AAATCAAATCAAACTGCAAATCGAGTCAACCCGGAAAAAAACCCGACTAGTGATTTGGTTTGACTTGATTTGGTATTGAAGAAAAAA	..((((((((((....((((((((((((...(((........))).....))))))))))))..)))))))))).............
novel_mir_53	TTGGTTTGACTTGATTTGGTATT	SL2.40ch08:50541879:50541976:-	3p	-32.94	TAGGGGTGTACAAAATCAAACCAAACCGCAAATCGAGTCAACCCGAAAAAAACTCGACTAGTGATTTGGTTTGACTTGATTTGGTATTGGAACCCCCC	..(((((.............((((..(.(((((((((((((.(((((....(((.....)))..))))).))))))))))))))..)))).)))))..
novel_mir_53	TTGGTTTGACTTGATTTGGTATT	SL2.40ch10:61366376:61366459:+	3p	-22.5	AAAACAAATTAAACCGCAAATCGAGTCAACCCGAAAAACTCAACTTGTGAATTGGTTTGACTTGATTTGGTATTGAGAAAAAAA	........((((..(.(((((((((((((.((((...((.......))...)))).))))))))))))))..))))........
novel_mir_53	TTGGTTTGACTTGATTTGGTATT	SL2.40ch11:12772509:12772596:-	3p	-22.5	AAAATTAATCAATCAGTAAATCGAGTCAAATAACAAAAAAAAACTGATTTGTGGTTTGGTTTGACTTGATTTGGTATTGAAATAGAAC	........(((((.(.(((((((((((((((..((((.....((......))..))))))))))))))))))).))))))........
novel_mir_54	TCTGATATTCTGAATATACGGTT	SL2.40ch01:64089643:64089973:-	3p	-54.04	TCTCATTAAATTCTGATATTTTGAATATATTGTTTTTTTTTTAAATCTCTTTTGATTGATTTTTTGTGACCATAAGAAAAAGAATATAGATATTATATGATATGCATGATCCTACCTGTATAGAAATTATTTTGACTTGTTTGTCAAGATTAAAATAATAAAATAATATTAAGATTTAGTACAAAGTGTTTTTTCCCATTAGAATGAAAATTAAATCTAGTTAGATATAAATGTGATATCTTTTTTACTTTTTTTAAATTATTTATAAATTGTATTTATTAAAAATGACTCATTAAATTCTGATATTCTGAATATACGGTTTTTAAATCTC	.....(((((..(((((((((.((((((...(..(((........((..(((((((..((..(((((((.....((((((((((...(((((((((((..((((((.(......).))))))...((((((((((((((.....)))).))))))))))............(((((((((......((((((........))))))...)))))))))............)))))))))))...)).)))))))).......)))))))..))....)))))))..))......)))..)..)))))).)))))).)))..))))).....
novel_mir_55	AGGGAAAAGGCTCAAATATGCT	SL2.40ch01:66600418:66600560:-	3p	-24.8	CGATGATTAATATTATCCATGTAACTATTTGGAGCTTCATCCATGTCTATAAGTCTATCAAATTTTCCCTGTGAACTTACTTATATAATGAGACACTTCTCACTTTAATTTAGGGAAAAGGCTCAAATATGCTATTAAACATT	.((((((....))))))...(((..((((((.(((((..(((.....(((((((...(((...........)))....)))))))...(((((....)))))...........)))..))))))))))))))...........
novel_mir_56	TGAGATGTTGAGAAAGTTTGTT	SL2.40ch01:69560395:69560470:-	5p	-18.4	TTCAAAAAGGTGAGATGTTGAGAAAGTTTGTTTATTTTGAAAACAGTATTTTCTCTAACAAAATTACTTTCTTCCT	......(((((((..((((((((((((((((((.......)))))).)))))))).))))...)))))))......
novel_mir_56	TGAGATGTTGAGAAAGTTTGTT	SL2.40ch11:23727336:23727657:-	5p	-68.8	TTCAAAAATGTGAGATGTTGAGAAAGTTTGTTTATTTTAAAAACAGTATTTTCTCTAACGAAATTACTTTCTTCCTGAAAAAGGATTTTTACAAAAGGAAAAGTAAATCTTATCCTAATATATTAGTGGAGATACCATAAAGATTTAGTAAAATACGTTTTTATTTAAGTAATAAAAGGTATTCCTAGGATGATATCCTCATCAATATCTTTCGTTATTACAAAATCAATTGTTATACAAATTCCATTGTTGTAAATATGAGTTTTAGAAAGCTTATAGTTTATTTTCAAAAGTTCTCTTGTAGCGGAGTATAGTTTTGAAG	(((((((..((((..((((((((((((((((((.......)))))).)))))))).))))...))))...(((((((.((.(((((((((.....((((.(((.....))).))))..((((.((((((((..........(((((.((((((.....))))))...(((((..(((((((((...(((((...)))))....)))))))))..)))))...)))))..(((.....))).)))))))).))))..(((((((((....)))))))))..........))))))))).)).))).)))).....))))))).
novel_mir_56	TGAGATGTTGAGAAAGTTTGTT	SL2.40ch11:23735090:23735327:+	5p	-82.4	TTAAAAAAGGTGAGATGTTGAGAAAGTTTGTTTATTTTAAAAACAGTATTTTCTCTAACGAAATTATCTTCTTCCTGAGAAAGGGTTTCTACAAAAGGGAAAAGTAAATCTTTTGTAACGACCTGTTTAGTCGTTTTGAGCACCAGATTTTATTTCTGGAAAAACAGGCTGAGGCGACGGACCCCACGACGGACCGTCATGGGCACGACGGACCGTCGCAGGGTCTCGTTTCAAAACA	......(((((((..((((((((((((((((((.......)))))).)))))))).))))...)))))))...((((.....(((((..(((((((((..........)))))))))..)))))((((((.....)))))).(((((.......))))).....)))).((((((((..(((((..((((((.(((((........))))).))))))..))))))))))))).....
novel_mir_57	CACGTAGGTCGAAAAGGGGTATA	SL2.40ch01:69859010:69859126:-	3p	-53.37	TAAGTAATTTTCTACCCCTTTTTAGCCTACGTGGCACTAGTTTGAAAAAAAAAGTCAACCATCGTTGGGCCCACAAGATTGTGCCACGTAGGTCGAAAAGGGGTATAAAGTTATTAA	..(((((((((.((((((((((..(((((((((((((.(((((...........(((((....))))).......))))))))))))))))))..)))))))))).)))))))))..
novel_mir_58	TCAGTTGGTTTGGAGGGTGGTTA	SL2.40ch01:74146223:74146309:-	5p	-37	TCGGGATGACTCAGTTGGTTTGGAGGGTGGTTATCCACACGGATGACCTGGGATCAATCCCCTCAATGCCTTCTGAGTTGAGTCTGT	.((((..(((((((..(((...(((((.((((((((.((.((....)))))))).)))))))))...)))..)))))))...)))).
novel_mir_59	ATACATGTAAATCACTCCAGATA	SL2.40ch01:74791056:74791135:-	5p	-23	GGTATCTCAAATACATGTAAATCACTCCAGATACATATAAATGCATGCATCTAGTGTGATTCACATATATCTTGGATACA	.(((((.((((((.((((.((((((.(.((((.(((........))).)))).).)))))).)))).))).)))))))).
novel_mir_60	TATTGACACCAAAGAGAAGAT	SL2.40ch01:75242909:75243007:-	3p	-44.5	CCATACTTGATCTTCTCTTTGGTGTCAATAGGATTTTTTATTTTTTAAAATTTCAAAAAAAAAAATCATATTGACACCAAAGAGAAGATTAATGTATTG	..((((((((((((((((((((((((((((.((((((((.((((..........)))).)))))))).)))))))))))))))))))))))).))))..
novel_mir_61	TTTTGACAAATTAAGAAAGGACA	SL2.40ch01:77654514:77654860:-	3p	-66.9	AAGGTTGCTTAATTCATTCTTTAATTTGTCAAAGGATATAGTCAATGAGTTTGAATTTATGAGTTCATAATTTTAGAAAAAAAGATAAGTTATTGAATTCTTGATAAATTATTTATTTGAGCTAGAGTTACTGAATTTTATCGAACTTATAGACCGACTTGCATCATACTTTTTATGTATATCAAAGGTAATCAATTATCAAGTCCTTTCTCCAAAATTTAATATATTTTTAAAATAGAAAGAAAAAAAAACTCCCACTGACCCTATTTAATTGTTCAGATTTTCTCTTTTACTTGTCTTTATTTACTTGTCCATTTTGACAAATTAAGAAAGGACAAAAAAAATTT	............(((.(((((.((((((((((((((((..(((.((((((((((......((((((((((((((((..(((.((((((.((((..(....)..)))).)))))).)))...))))))))).)))))))..)))))))))).))).((..(((((.(......).)))))..))...(((((........(((((.((((((......(((((.......)))))..))))))...............((((..............))))............))))).......))))))))))..)))))))))))))))).)))............
novel_mir_61	TTTTGACAAATTAAGAAAGGACA	SL2.40ch10:2911923:2912226:+	3p	-56.84	AAATATTTTTTGTGTAGGTAAACTATGAAAAAAATTAAATTTTTTCTTTGTATGTCAAGAATAACAAGTATAAATGAAAATTAATTTTAATAATAAATAACAAATAAGGTGAACAGAGAGAGTAATAATTATTGAATTTGTTGCAATAACTTTTAAAGTGGTTGTAATAACTCCTCAAATTTTGTGGCTATTGCAATAACTATTACTCCCCCCTTTGTCCCTATTTACTTGTCCATATTTTCTCTTTTAATTATTCCTGTTTATTTATTCATTTTGACAAATTAAGAAAGGACAAAAAAAATCT	....(((((((.(((((.....))))).)))))))....(((((((((.((.((((((((((((.....(((((((((((((((.......((((....((((.(((((.((.(((((.((((((((.((((((...((((((((((.(((.....))).))))))))))..((.((.....)).))......)))))).))))))))....))))))))))...)).))))...)))).......)))))).)))..))))))))))))...)))))).)).)))))))))............
novel_mir_62	AGGAAAAGGGTATATATGAGCCA	SL2.40ch01:77949117:77949197:-	5p	-20.1	TTTCCGTCAAAGGAAAAGGGTATATATGAGCCATTTGTTTACAAGTAGGGGTATATATGAGCCACTTTCGTAAAAAGGAGT	.((((.....(.((((..((((((((((..(((((((....))))).))..)))))))..)))..)))).).....)))).
novel_mir_63	TTTGACGGTAAGGGCATAAGT	SL2.40ch01:81651864:81651984:-	3p	-45.8	TACTTCAATGTACTTAAGCCCTTAGCATCAAATACTTGGCCCACATACACCCTTATTCTGCTCAATTGCGCATAGTATTTGGACCAAGTATTTGACGGTAAGGGCATAAGTGAACTTAAGT	.((((.....((((((.(((((((.(.((((((((((((.(((.((((.....(((..(((......))).))))))).))).)))))))))))).).))))))).)))))).....))))
novel_mir_64	GGAGAAGGAGAACACGTGCAA	SL2.40ch01:81732051:81732161:-	5p	-51	AATTCGGGTTGGAGAAGGAGAACACGTGCAAAATTCATGCATTACCATTAGTAATGCATATATTGTCGAATACAAGAATTTGCACGTGCCCTGCTTCTCCAACATGAGTTA	((((((.((((((((((.((..((((((((((....(((((((((.....)))))))))...((((.....))))...))))))))))..)).)))))))))).)))))).
novel_mir_65	TGCACTGCCTCTTCCCTGGCT	SL2.40ch01:82801310:82801398:-	3p	-38.8	TGGATAGACGGGGACGAGCCAGAGCATGAGATGTGCAATTTTTGCTTTGCCTATTCCATGCACTGCCTCTTCCCTGGCTCTCCTCTCCC	.(((.((.((((((.(((.(((.(((((..(((.((((........)))).)))..))))).))).))).)))))).)).)))......
novel_mir_66	ATATTAAAATGTGGTCTCTAAAT	SL2.40ch01:83567764:83568054:-	5p	-74.4	ACACGTCTAAATATTAAAATGTGGTCTCTAAATCTAAACATTAAATAATTAATGGTGTTTAATTGTTGTTTATCAAGGTTTTTAATGAAGAGATAATACTTCAAATTATGATTATTAAAACTTTTAAAAATAAATTTCATCAAAAGTTATATATTTTGCTGAAATGAAAAATTTATAATATTTTATTAATATGATGTTTAATTCCACTTTTATATTCAAATATTGAAAACAAATAACATTACTTACTTATTGTTCAGATTTAGAGATCACATCTTAATATTCAGATGTGTA	((((((((.((((((((.(((((((((((((((((.((((.(((.(((.(((((.((((((((..(((..(((.(((((......(((((........))))).((((((.(((.(((((...(((.((((..((((((.(((((........))))).)))))).....)))).)))..))))).)))))))))..........))))).)))..)))..)))))..))).....))))).))).))).)))).))))))))))))))))).)))))))).)))))))).
novel_mir_67	AAATGAACAAGTAATTAGGGACA	SL2.40ch01:4465961:4466245:+	3p	-66.1	AAACTCCCTATGTCCCTAAATATTTGTCCATTTTTGAATTGACACACTTATTATGAAATAATGATTGACATGATGAAGTTTCCATTTTAACCCTATTAATTAAGAAGTGAGTGAATTAAAAACTTAAGATTTTCTAGAAATTCTACCTTTTTCAAACAATTAATTGATGATATAATAGGAAAAAATATTTTTTTCCTTTCTTGATTTGTCAACATGAACAAGTAATAAGATAAGGGACAACGAAAAAAGAAAAAATGAACAAGTAATTAGGGACATAAAGAGTAG	..((((..(((((((((((.(((((((.(((((((...........((((((((......(((.((((((.(((.(((...............((((((((((....(((((.........)))))..........((((.........))))......)))))))))).......((((((((.....))))))))..))).))))))))))))......))))))))....(......).........))))))).))))))).)))))))))))..))))..
novel_mir_67	AAATGAACAAGTAATTAGGGACA	SL2.40ch01:85038874:85039116:-	3p	-35.06	TTACTCCGGCTGTCTAATCCTAATTAATTGTCTATTTTTAAATTGACACACATCTTAAGAAAATAATTATTAACATAGTGAGTTACTATTTCACCTTTATTAATTATGAAGTGGATTAATTAAACATTTAAATTTTTCAAGTTTCTTTTTCTTTTCAAAATAATTAATCTAGATTATAATAAGTAAAAAAATGCCTTTCATTATTTATCGAAATGAACAAGTAATTAGGGACATTAAAAAAAT	..........((((....((((((((.((((.((((((((((((((...............................(((((.......))))).((((((.(((((((..(((((((((((......................................)))))))))))..))))))).))))))..........)))..)))))..)))))).)))).))))))))))))..........
novel_mir_68	TGAACTTTTGCATGGATCCAA	SL2.40ch01:87856363:87856480:-	3p	-67	GTTTATCTTTTTTTGGATCCATGCAAAAGTTCACACTTTCAACTCAAGTTCTGAAACTGTTGGTGTCAGAAGTTTGTGTTGAAATTGTGAACTTTTGCATGGATCCAAAAAAGATAAA	.((((((((((((.(((((((((((((((((((((.(((((((.((((((((((.((.....)).)))))).)))).))))))).)))))))))))))))))))))))))))))))))
novel_mir_69	GAGTTTTTAGCCCGGTCTGAATA	SL2.40ch01:88745792:88745905:-	3p	-33.6	GGATTAGGCCTGTTGAGCCGAACTGGCCTAATTAGAAATTTAATAGAGTTGGGTTACGATTTTTGAAGCTCATTTGAGAGAGAGTTTTTAGCCCGGTCTGAATAAGTCTGCTGA	.(((((((((.(((......))).)))))))))..........((((.((((((((.(((((((....(((....))).)))))))..))))))))))))..............
novel_mir_70	AATGAGATGTAAAACAAGGCA	SL2.40ch02:4986889:4987219:+	3p	-60.6	TTTACAGATATGGATTATTTTGAATCTTATTGATCAGTAATAATAATGCTAGTAATTTGAACGTGGTATATAAACTTAATTTCTTTATGAACCTCTAATTATAGCAATTCCAACAAATTAATCAAATTTCAAATTTGATTTAGATAGGAATCCAAAAAGGCGGTAGGTACTTTTTTTAGTCACAAAACTTAATAATTGAAACCTAAAATCCTAAAATGAAGAAGATTTTGTTGATTTATTTCTAGATCTAATCTATACCTTATTTTATTGATTTAGTATTGTCTACTCAAATTAGATTCAAATGAGATGTAAAACAAGGCATGTTTGTATT	..((((((((((..((.(((((.((((((((((((((((...((((((((((.....((((...((((((..(((..(((((((((((..................(((((........((((((((.....))))))))......)))))......(((...(((((.........(((......)))...........)))))....)))...)))))).)))))..)))((((((....)))))).....))))))....)))).....)))))))))).)))).......))))..)))))))).))))).))..))))))))))..
novel_mir_71	ATACCTACAGTAGAAAGACTA	SL2.40ch02:5035467:5035762:+	5p	-55.14	TAAAAAAATTATACCTACAGTAGAAAGACTAATCAATTATTTCTTTAATTGTTCCCAACATGCCAATACTGGCAGTAATGGTATGTAAATGTAACTCATTTTTCAAACAACTATTTAGAGTTCCTAGAGCTCCTCGTAAAGTTTGTTGTAAAATAGTTGTTGGATTTGATTAATTGCACTTTGCTCTTCAAATTGAATCATTTCGTTTTTGTAATATTCTAATTGTTCCAATGTTTTATAAGTTGAATTAATCAAATTCAATTTTTCTCGTTCTATCTGGGAGTATCCATTAACTA	..........((((((.((((((((.((.....((((((......))))))......((((((((.(((.....))).)))))))).....(((((.(((((...(((((...((((((((((...))))))....))))..)))))..))))))))))((((((((((((((((..((((.((......((((((((.(((.((....)).))))))).))))........)).....))))..))))))))))))))))......)).))))).))))).))))..........
novel_mir_72	GAAAGTTATGATCGTTTGAAGTT	SL2.40ch02:6685609:6685904:+	3p	-56.4	CGTTTTTAGACTTTAGGTAAATTGACTTTAATCAGATTTGACCCCTAATAGGTTAACAAAAACGAGCTAGGATAGTGGGGGTAAGTAAAATACCAAAACATCCCTTTTTAAAATAGATAAAATGCCTTAACTAGACAAGCTGTAGTCAAACAGACATATCTCATTCTTCAAAACTCAAAATTAATCAAATTTGGTGGTGTTGGAAAGAAGACTCAAATATCTTTCATTTGATACCTTATGAGCAACCTAACTCATCTTTTAGTGAAAGTTATGATCGTTTGAAGTTTACGCAAAAC	.((((((((((((((((..(..(((((((.(((((((((((.........((((.......((.((((.(..((((..(((((.......................................)))))..))))..).)))))).(((.....)))................)))).........)))))))))))(((((..((..(((((........)))))..))..)))))..(((((........))))).........)))))))...)..)))))))))))...)))))
novel_mir_73	TTGGTGGGATAAGACGAGCGTCA	SL2.40ch02:9883030:9883204:+	5p	-48.8	CTGACATGTCTTGGTGGGATAAGACGAGCGTCATCATGTCAATTTTTGAGTCGTGACAACTTGGTATCAAAACCCTAGATTCATAGGTCTCACGTGTGTACAATTCGAGTCTAAGTAGAGTCTCGAGGATCGGTATGGAGACGTCTGCACTTATCTTCGAAAGGGTATAGTGAGT	((.((((..(((..(((((((((.((..((((..(((..(.(((((((((.(...((.....(((......))).(((((((....((..((....)).)).....))))))).))...).))))))))).)..)))..))))..))..)))))).)))..)))..)).)).)).
novel_mir_74	TATGCATTGTTTGGTTTGGTGTA	SL2.40ch02:14819010:14819227:+	5p	-54.13	GAGTATTTCTTATGCATTGTTTGGTTTGGTGTATTTAAAATAAAACATGGCATTTGTTTACAAATACGGTGGAAAGGACGTGGAAAGACTTTGAGGGGTAATTATTACTTTAACCATGTTAATGCATGCATTAAAACCCCTTGCATTGCTAATACCATGGTTTTCCCATGTATTTAGTTATACATATCATGTACCAATAGAGGGTGCGTTTGGTACGA	..(((((....(((((((.((((..(((((..............((((((....(((..(((((((((..((((((..(((((..((.....(((((((.........(((((.(((((....)))))..))))))))))))......))....))))).))))))..))))))).))...)))..))))))))))))))).)))))))..)))))..
novel_mir_74	TATGCATTGTTTGGTTTGGTGTA	SL2.40ch02:3484987:3485344:-	5p	-99	CATTAGTTTTTATGCATTGTTTGGTTTGGTGTATTTAAAATAACATGCATTGCATTATTTCCAGAAAAAAGTATTTTTTACCAAAATAGCCTCAACAAATATGGTGAAAAGGATGTGGACAAGGTTTTGACGGGCAATTGTATCTTTCGTCATGCCAATGCATGCATCAAAACCCTTTGCATTACTAATACCATGGATTTCCATGTATTAGTAATACACAATAGAGTGCATAGCAAATGAAATCATTAGTTATACGTAGGTAAAAAATTAGGACCAAGTTAGGTACTAGTAATACACAAAGCTAATGCATGCATTGTTTTTCTAATACACTCTACTAAGCGACCCATAAGATTTCACA	.......(((((((..(((((((((..((((((((.(((((((((((((((((...................((((((((((......(((((.........(((......((((((..((.(((..(((((((...........))))))).)))..))..))))))...)))...((.(((((((((((.((((....))))))))))))))).)).....))).)).((((.((((....)))).))))......))))))))))(((.(((......))).)))............)).))))))))..)))))))...))))))))..)))))))))..))))))).......
novel_mir_75	AGAAGTTATGGTCGTTTGAAGTT	SL2.40ch02:18104563:18104726:+	3p	-23.9	TCAACATCCCAACTTCAAATAGGCATATCTAACTCATACGAACTCGAAATCACGCAAACTCACCGTAATGTAAAGATAATTCCAAGATATTTCCTACATTATCTAGAAACATCTGTAACTCATCCTGATCTAGAAGTTATGGTCGTTTGAAGTTAACCAAAAAA	..........(((((((((..(.((((((((..(((..((....)).......................((..((((..(((..(((((..........))))).)))..))))...))......)))..))))...)))).)..)))))))))..........
novel_mir_75	AGAAGTTATGGTCGTTTGAAGTT	SL2.40ch12:53224860:53225024:+	3p	-28.1	CGGACAATCCAACTTCAAAAAGGCATATCTTACTTATATGAACTTATAATCGTATAAACTCACCGGTTCTAGAAATATTATTCAAAGATATTTTTTACCACATCTAAATATACACCGAACTCATCACGACATAGAAGTTATGGTCGTTTGAAGTTAACCAAAAAC	.((.....)).((((((((..(.((((.(((..((((((((........)))))))).......(((...(((((((((.......))))))))).)))...................................))).)))).)..))))))))...........
novel_mir_76	TTATCAAGGATTCAAGCAGATTT	SL2.40ch02:19268199:19268276:+	5p	-18.2	AAGCCATTGATTATCAAGGATTCAAGCAGATTTTTGAGCTAGGTTCATTATTAAAGCAGAATCGTGGTGGCAAGGTTA	.((((.(((.((((((..(((((..((.(((...(((((...)))))..)))...)).))))).))))))))))))).
novel_mir_77	TTTGATCATAGTCTAGAGCGGTA	SL2.40ch02:19492108:19492383:+	5p	-52.14	TCTCTGGAATTTTGATCATAGTCTAGAGCGGTACTTGTTCATTTTTCCTTTATATTACTTTTAATGTAATTATATAAAAAATGAATTGATTATATTATTTGTCATTAAATTACGGATGTTACAACCCTGCAATATACATGTTTTTCAAAATAATTAGTGGAGGTTCATCACCCCACAAAATACAGGTATGAAATTTATTTAAACAAACAACAGCAGCTTACAACCCCCAAAAAATGAAACAAATAACCGCAACAGATTGTTGCGGTGGTCTTCATA	..((((..(((((((.(((.((.((..((((...((((.((((..(..((((....((...(((((((((((..............)))))))))))...))...))))..)..))))..))))..))))..)).)))))....))))))).....((((.(((.....)))))))......))))...............................................(((((((.....((((((((.....)))))))).)).))))).
novel_mir_78	AAGTAAAAGTGAACGGAAAAAGT	SL2.40ch02:30538022:30538299:+	3p	-52.8	TGTAATTGGTACTCTTTCTGTTTTAATTTTACTTGTCAAATTTTAACTTGTCACACCTATTAAGAATATAATGGTTAATATGATAAAGTTCTAAAAAATTATTAATTGATAGAGTTTTAAATATATTTGTTAATATATTTTTTAAAGATATTAACTCAGTGTAAATAAATTGATGATATAATAGGAAGAAAAAAATTGTATTTTCTTGATATTTCAAAACGACAAATAATTAGAAAATATTTAACAAGTAAAAGTGAACGGAAAAAGTATTTCAAAGA	.......((((((.(((((((((...((((((((((.(((((((((.(((((...(((((((..........(((((((((..((((..((((...(((.....)))..))))..))))((((((((....))))))))........)))))))))((((........))))......)))))))(((((((........))))))).............)))))....)))))....)))).))))))))))..))))))))).)))))).......
novel_mir_79	TTAAAGAAATCGTTGCCTTGACA	SL2.40ch02:31279002:31279113:+	5p	-28.2	AAATTTTTTTTTAAAGAAATCGTTGCCTTGACAACGATTCTCAAAATAAAAACTTTTTAATGATTTTTTAATAAATTGTTGCCTAAGCAGCGATTTCTTTAAATTTTATTAT	.........(((((((((((((((((...(.((((((((.......((((((.((......)).))))))...)))))))).)...))))))))))))))))).........
novel_mir_79	TTAAAGAAATCGTTGCCTTGACA	SL2.40ch05:58960590:58960702:+	5p	-27.66	CAAATTTTTTTTAAAGAAATCGTTGCCTTGACAGCGATTTCCAATATAACTTTTTTTAATTAATTTTTTAATAAATCGTTGCATAAGCAAGCGATTTCTTTAAATTTTTTATT	.........(((((((((((((((((..((.(((((((((..................(((((....))))))))))))))))...)).))))))))))))))).........
novel_mir_80	TACCTAAGTTGCTCGGACTCT	SL2.40ch02:31510716:31510858:+	5p	-56.65	AAGCTGTTGCTACCTAAGTTGCTCGGACTCTCCAAAAGTGTTGCCGCATCCATGTTGGAACCTAAAAAATGCACTACTTTAGAAGGGTCCAACAAGCACCTGATGACATTTATGAAGAGTTCGAGCAACATAGGTTGCTGCTA	.(((....((.(((((.((((((((((((((.((.(((((((..((....(.(((((((.(((....................))).))))))).)....))..))))))).)).)))))))))))))).))))).)).))).
novel_mir_80	TACCTAAGTTGCTCGGACTCT	SL2.40ch07:62390312:62390383:+	5p	-20.5	CACTTGACTATACCTAAGTTGCTCGGACTCTTTCACTTTTGGCGCCGGTACACAATATGGGTGTGGGTGTGG	(((....(((((((((.((((.((((.(.((.........)).)))))....)))).)))))))))..))).
novel_mir_81	TTCTTGCTTGTTGATTTTCTATT	SL2.40ch02:33255981:33256111:+	3p	-22.1	TATATGATTAGTACAAGTTCAATGAGAAAGTAAAAGAATAAACATACAAGTCAAATACATATGTCTTTTAATTGAATCAAATTGCTTTTTTTGATGTCTTCTTGCTTGTTGATTTTCTATTATATCATGTC	.((((((((((((.(((.((((..((.(((...((((.......((.(((.((........)).))).)).....((((((........)))))).))))))).))..)))).))).))))).))))))).
novel_mir_82	AAGCAGGCTGACGAGTTAGAGTT	SL2.40ch02:34152296:34152371:+	5p	-44.2	CACTTCATCAAAGCAGGCTGACGAGTTAGAGTTAGTAGACTTTAACTCTAACTCTTCAGCTTGCTTCGATGAACAT	...((((((.(((((((((((.(((((((((((((......))))))))))))).))))))))))).))))))...
novel_mir_83	TGGGAAATAAGAAAGATATGCA	SL2.40ch02:41024832:41024990:+	3p	-27.1	GAAAAAGTCAAGCATGCCCTTCTTCCTTCCTAATTTAAGAATCGAGATGGTCTCTACTAATTGAAAATTGAAATCTGACAATATGTCTGAACAATTTCATTGCAAGTGTACAAGAAATGCTGACTAATGGGAAATAAGAAAGATATGCAAAAGTTGTAA	...........(((((.(.(((((..((((((.(((((...((((..((((....)))).))))...)))))............(((.(....(((((.(((........)))))))).).)))...))))))..))))).).)))))...........
novel_mir_84	AGAGGGTAGAGTGTATGCAAAT	SL2.40ch02:43933110:43933213:+	5p	-66	TGGGGTCTTGAGAGGGTAGAGTGTATGCAAATCTTACCCCTGCCTCTTTATCTTTACGAGGTAGGGGTAAAGTATGCGTATAACCTACCCTCCCCAGACCCCAC	((((((((.(.((((((((..((((((((.(..(((((((((((((...........)))))))))))))..).))))))))..)))))))).).)))))))).
novel_mir_85	TCAAGATAGCAAGATTGATAT	SL2.40ch02:48771947:48772108:-	5p	-78.1	GTGGTGCAAATCAAGATAGCAAGATTGATATCAAGAATGGGGTTGTGGTCCATCTTGGATATGAAAGTTTCCAATCACCCACAAAGGGCTCAACGTATCATGAAAGATTCATTAAAAGAGACCATTCTTGATATCAATCTTGCTATCTTGATTTTCACCACA	((((((.(((((((((((((((((((((((((((((((((..((.((((..(((((.((((((...(....).....(((.....))).....))))))....)))))..))))...))..))))))))))))))))))))))))))))))))).)))))).
novel_mir_85	TCAAGATAGCAAGATTGATAT	SL2.40ch02:48771948:48772109:+	5p	-83.6	GTGGTGAAAATCAAGATAGCAAGATTGATATCAAGAATGGTCTCTTTTAATGAATCTTTCATGATACGTTGAGCCCTTTGTGGGTGATTGGAAACTTTCATATCCAAGATGGACCACAACCCCATTCTTGATATCAATCTTGCTATCTTGATTTGCACCACA	((((((.(((((((((((((((((((((((((((((((((.....(((((((.(((......))).)))))))....((((((.(((..(....)..)))..(((.....)))))))))..))))))))))))))))))))))))))))))))).)))))).
novel_mir_86	TTAGGGATTGTTTTGGGGGA	SL2.40ch02:48815474:48815822:+	3p	-125	CATATCCCTTTTCCCCCAAAACAAATCCCTAATTTCCTAAACTTCTTTTTCCCCCAATTTCTGAAATCAAGAATATCACTTAACCAATTAATTTATCGTTTAAATAAGAAGTAGAATTTATTAGCGGAGAGGGATTTATAACGATCCACGACCAAAAGTGAATGTAGAGCAATGATCAGTCAACATATGAATAACCGAAGCGCAGTAATCCATTTTGAGCACATAGATAACAGAGTTTCTCAAAGCTAGATTATTTAAAGATTTGCCAAATTTTATCCTACAATCACTTGTGTTCTTGGGGAAAAGGAAGTTTAGGAAATTAGGGATTGTTTTGGGGGAAAAGGGATAT	.(((((((((((((((((((((((.(((((((((((((((((((((((((((((...((((((.......((((.((((((......((((........)))).....)))).)))))).....)))))).(((((......)))))..((.((.((((((.(((((.((..((.....(((.....))).....))..))............((((.(((..(((((((...(((((....)))))...)))))))......))))))).......))))).)))))).)).))..))))))))))))))))))))))))))))))))))))))))))))))))))))
novel_mir_87	TATGGACGAATATGCAAGCAT	SL2.40ch02:5007860:5007967:-	3p	-24.95	ATATAAGTTATCATGCTTGCATATCCATCATATGAGTCTCCAACAATTATTCCAATAATTACATATCTTATTTGGCTTATGGACGAATATGCAAGCATACATTTTGTG	.((((((.....((((((((((((.(.((.((((((((...................................)))))))))).).))))))))))))....))))))
novel_mir_88	TATAAGTAGAAGAGTTCAGAATA	SL2.40ch02:5300091:5300273:-	5p	-32.1	ATGACAAATGTATAAGTAGAAGAGTTCAGAATACTAACCGATACAAGTATAAGGGTCCACCAGACGATTTCGCCTAAAGACAAAATCAAAACATTGTTAAAGACTCTTGAACCTTTTGAGAAATTTGATTTGACTTGCTTCTTAACTTTTAGACTTGACTCTTCACTTCTTTTACTTTGAGCT	....((((.(((.((((.((((((((.((.................((.((((((((....((.((....)).))...(((((..........)))))...)))))))).))...(((((((.(..(......)..).)))))))........)).))))))))))))....)))))))....
novel_mir_89	GTGTTTTGGACAGCGAGAGGCGA	SL2.40ch02:8091866:8092067:-	3p	-48.6	AGGTCGGAGTGTTGGCGCCTGGTGGGTCCAGAACTTTCACGGCTAGAAGATAAAGTAGCTGAAATGAGGATGTTGAAATAGATGTGTGGGCATACTAGAAAATATAGGACCATGAATAAAGACATCAGGGAAAAGGTGGAGTAGACTTAGTGGCAGACAAGATGAGGCAGTGTTTTGGACAGCGAGAGGCGACAAAAGGCGA	..(((....(((((.(..((.((..(((((((((.(((((.((((..........)))).........((((((....((....(((((.....(((.......)))..)))))..))..)))))).........))))).....((((.((.....))...)))).....))))))))).)).)).).)))))...)))..
novel_mir_90	AGGGCTGCGTATCGGTCGGTT	SL2.40ch02:17277839:17278198:-	3p	-67.69	GTATGAGGGTGAACTTGCATATGTGGTCTTAGGAGGGAGTGCTAGTATGAAGAATCCCATTAAAGTGTAATATATTTTTTTTAAAGTAAGAAATCTTTTTAAATAAAATATATACCTCTATTTAGAAATCGAGTTAGGTTTAGACAAATAGAAGTGAAAACTTTGTAAGTTAGAAAAATAATATTCACTTGAAAAACTTACTAAAATTACACTTTTGAACTTGAAACTTATTTTGTAATTTTTTTTCTGAAGAAGGTTCAGTATAACCAAACATTATTACAAAAGTTACAGAAATTTCATTAGTTAATTTGGAGTAAAATATTTAGATTAGGGCTGCGTATCGGTCGGTTTGGTTCGGTT	...((((...(((((.(((((((..(((((((..((((...((.......))..))))....((((((.(((((((((.((((((..(((....))))))))).)))))))))..(((((.((((...(((((((..((....))...((((((((........(((((((.......................)))))))........)))))))))))))))......(((((((((((((.(((....)))((((......))))............)))))))))))))..........))))..)))))....))))))...)))))))..)))))..)).)))))..))))...
novel_mir_91	TCTCATCGAGTTGGTTGTTGTC	SL2.40ch02:17525225:17525314:-	5p	-19.7	CCGACGGTTCTCTCATCGAGTTGGTTGTTGTCTGCACCTTCTTCTTCTTCACCAACAGCTCTACCAACAAGAGAAGGGTTACAAGAAGGG	((....((.((((..((..((((((.(((((.......................)))))...))))))..))..))))..)).....)).
novel_mir_92	AGGCTATGTTGCTCGGACTCTT	SL2.40ch02:20279677:20279820:-	5p	-66.6	AACTGTTAAGAGGCTATGTTGCTCGGACTCTTTCAAAATGTGGAAGGTTGTGTCAGACCCTCCAAAAATAGTGTATTTTTGAAGGATCCGACACGGGCGAGGCATCATTTTGGAGAGTCCGAGCAACTTAGCCCAGAGACATCA	...((((....(((((.(((((((((((((((.(((((((((...(.(((((((.((.(((.((((((((...)))))))).))).)).))))))).)....)).)))))))))))))))))))))).)))))....))))...
novel_mir_93	CACGTGGAGATCGTCCGTGTCA	SL2.40ch02:28768180:28768390:-	5p	-53.71	TCCGCACAGACACGTGGAGATCGTCCGTGTCAGTATATAGACCTCGCGAGTCCCCTATGGGTCATGAACTCTCGATGTATTTCCGAGGAGTATCATGTACATACGGTTAAGAGAGTACTGGATTTCTGAGGCATATCAGTTCATGGTGTCACATTGCATTGCATCCTTCATTCTGGTTGATTATGGGCTTTTATATGGTGGTCTGACATTA	......(((((.((((..((..((((((((((.......(.(((((.((((((((((((...((((((((((((.........))).)))).)))))..)))).)).............)))))).))))))..(((((.....((((.((........)))).))......)))))))).)))))))..)).))))...)))))......
novel_mir_93	CACGTGGAGATCGTCCGTGTCA	SL2.40ch08:27274008:27274173:-	3p	-51.3	GAGCATAAGTTGGGCACGTGGAGATCGCCCGTGCTAGGGATGATGAGATGTTAAGATTGTAATTTGGGCACGTGGAGACCGTCCGTACGAAAATTGTTGATATTATGATAGTGCGTTGAGATCGTCCGCACAGACACGTGGAGATCGTCCGTGTCAGTATATGGAC	...((((..((((.((((.(..((((.((((((((.((((((((..(((((....((..((((...((.(((.(....))))))...(((......)))..))))..))...)))))...))))))).)..)).)))).)).))))..)))))))))..))))...
novel_mir_93	CACGTGGAGATCGTCCGTGTCA	SL2.40ch09:9476171:9476339:-	3p	-50.4	TTGAGTATAAGTTGGGCACGTGGCTATCGTCCGTGCTGGGGATGGTGAGATGTTAAGATTGTAATTTGGGCACTTGGAGACCGTTCGTGCGAAAATTGTTTGATATTATGATAGAGCGTTGAGATCGTCCGCACATACACGTGGAGATCGTCCGTGTCAGTATATGGAC	....(((((.....((((((.(((.(((..(((((.((.(((((((..((((((...((..(((((..((((...(....)(((....))).....))))..).))))..))..))))))...))))))).))....)))).)..))).)))))))))..)))))....
novel_mir_94	AAATTAGTAACGGTAGGGGTA	SL2.40ch02:29929985:29930180:-	3p	-102	GAAGTTAATTTTACCTCTGTCGTTACTAATTTCATTATATATACCCTTTATTTAATGAAAAGTCCAAATCAATTCAAATTAACCCGAATTTCTTAAAAATCCATTTCCCGATTAAGAAATTCGGGTTAATTTGGAATTTTCGTTAAATAAGGGGTATATATAAAGAAATTAGTAACGGTAGGGGTAAAATTAATTT	.(((((((((((((((((..(((((((((((((.(((((((((((((((((((((((((((.(((((((..........((((((((((((((((...(((........)))))))))))))))))))))))))).))))))))))))))))))))))))))).)))))))))))))..)))))))))))))))))
novel_mir_95	ACAGATGACGTAACTTAGAGATT	SL2.40ch02:34481176:34481421:-	5p	-39	ATAAAATGAAACAGATGACGTAACTTAGAGATTACAAATTAAACTATATACTGATAGTGTGAGCAATTTTTTATGTTCTTAATATATATATATATATTTAGATATTCCAAGATTTTTTCAACTACAAGCTAAGTGACAATCAGCATTCGGCAAAGTGATATATTTTTTTAAAAGTATTGTAACATATTCCCAATGTTGCATTCTCCACCTAGAAATTTCCAAATTACTTACTGAAGTTCATAAAAA	.....(((((.(((.(((.((((.((.((((((.(.........((((((((..((((.((((.((((((..((((.((.(((((((....))))))).))))))...))))))..))))))))...((..((((........))))..))..))).)))))..........((...((((((((.......))))))))..)).......).)))))).)).))))))))))...))))).....
novel_mir_96	TTTGGCGAGCATAGGACAGAG	SL2.40ch02:38384546:38384647:-	5p	-25.83	TCCACGCTATTTTGGCGAGCATAGGACAGAGGGAGAGTAAGGGAAGGAGCTTACCGAAGTTCCTGTTACTTTGTACTAGAGAGTTACAACAAAAGGTGGGGC	(((.((((.(((((...(((.(((.((((((.............((((((((....))))))))....)))))).)))....)))....)))))))))))).
novel_mir_97	TTAATTTCTCAGTTGGTCGTTCA	SL2.40ch02:44116891:44117022:-	5p	-26.1	TCTACCGAAGTTAATTTCTCAGTTGGTCGTTCAACTAATAGTAATTATTTGAGTAATATAAGTCACTTTCTTTGTTGAAGAAAATTGGAATCAAGTTGAAAAATGACTTCTTGAGATAATAACTATTTAGCA	........(((((...((((((..((((((((((((.......(((((....))))).........(((((((...)))))))..........))))))...))))))..))))))...)))))........
novel_mir_98	ACACAAGTGATCTTTCGAATTTA	SL2.40ch02:45832709:45833027:-	3p	-64.3	TTGGATGTCGAAATCTGTTTGGTGTCCTCTCATTTGGTACACTTTTGAAATGCCTGTGTTTTGAAAAAAAATACAATTGAAAAAGGTGTACTTTATGTGTTCTTGTCGTCTTCAGAAAAGAAAAGCTTGCTAGGTTGGAAACTCCTTGCAAAAGTAAAATTTATGATTATTAGGGTGTTTTTCTTATGTTATTGGTCAAAATGTCAGAAAACTATTTTCTTTAAGAAAATAAATAACTTTAAAATATGAAAAATAACTTTTCTAATAAAAGTTGAAAAAAAATATTACACAAGTGATCTTTCGAATTTATTGTCTCCTC	..((((..((((.....))))..))))...(((..(((((((((((..(((...((((((((.....)))))))))))...)))))))))))..)))..(((((.((.......)).)))))....((((.(((..(....).))).)))).....((((((..(((((((...((((((((((.(((((.........))))).)))))).(((((((.....)))))))..(((((((.......(((((.....))))).....)))))))............)))).)))))))....))))))...........
novel_mir_99	TGCCAAAGAAGATTTGCCCCG	SL2.40ch03:731281:731383:+	3p	-40.8	TGGATGCATTACTGGGCTAATCTTCTTTGGCAAATAATTTCACTATTATTTGGTGCAAATTTGGTCATTTATTGCCAAAGAAGATTTGCCCCGTAAATCATTC	.(((((..((((.((((.(((((((((((((((..((((((((((.....))))).)))))..........))))))))))))))).)))).))))..)))))
novel_mir_100	TTTTCTGAGAAAACAAATAGT	SL2.40ch03:1834029:1834353:+	3p	-89.9	CATCTAACGAACTATTTGTTTTCTTAGAATGAAGAAGCTAGTGGTGGAGATTTCATTGATTTTACAAAAAATAGGATTGAATTTCTCAAATGTTCTCCAGTTTATACTTTCCATTATGTTGGTGGTAGATACGGCAGAGTGGCATGGATCATGTGAGAATCAAGTTACTCTTAAACTTGTATTGGAATGTGGTTTGCATGTGTGCATTGTTGCAATTATGAAATGTTTAGTGCATGGGAGCTGGGGACCATATGGAAATTGATATGTAGTGATGTCCAATTGCAGTAACTAAGGTTTTCTGAGAAAACAAATAGTTTTTTTTCTT	........(((((((((((((((((((((...((..(((.(..(((((.(((.(...(((((((.......))))))).((((((.((.(((.((((((((((.(((.(((((.(((....((.((....)).)).(((((((.(((.((......)).))).)))))))........))).))))).)))...(((((....(((((....((....)).)))))...)))))...)))))))))).))).))))))))........).))).))).))..))))..))......)))))))))))))))))))))........
novel_mir_101	TGCCAAAGGAGAGCTGCCCTG	SL2.40ch03:8198833:8198919:+	3p	-45.9	GGAAACAGTAGTAGGGCTACTCTCTATTGGCATGCAGTGATATATTCAAACTGATATGCCAAAGGAGAGCTGCCCTGTTACTGTCTC	.((.(((((((((((((..((((((.((((((((((((...........)))).)))))))).))))))..))))))))))))).))
novel_mir_101	TGCCAAAGGAGAGCTGCCCTG	SL2.40ch03:8207355:8207517:+	5p	-48.7	TAAACTGACATGCCAAAGGAGAGCTGCCCTGTTACTGTCTCTGCTTAATGTTATTCTGTTGAACCCACTGTTCCCGTACTGTATCCGCCACCGGTAAGTCACTATGTTCTTCTCTAACAAGAAGAAACAGTGATAGAGATACTTTCTATTGGCATGTGGTTAT	..((((.(((((((((.((((((...(.((((((((((.(((.((...(((((.......((((.....))))..(((((....(((....)))..))).))............))))))).))).)))))))))).)...)))))).)))))))))))))..
novel_mir_102	TTTAAATTAAAGATGTTGGTG	SL2.40ch03:10132917:10133120:+	5p	-65.54	AGTCCTAGAGTTTAAATTAAAGATGTTGGTGTCAACTCATAAAATTTGGGATTAAATCTATCCTATATTTGGTTGAGGGTATTCCCTAATACCATGATAAATCCTGGATAACCTGACTTTGACACCTTAACTCCATACTCCTTCATAACCCACAAACTTAATTTAAAATTTGACACCAACATCTTTAATTTAAACGCTAGGAGC	..((((((.((((((((((((((((((((((((((......((((.((((((.......)))))).))))(((..((((....))))...))).(((.......(((((((..((.......))..)))..)))).......)))........................)))))))))))))))))))))))))).))))))..
novel_mir_103	AAGAGTCAAGTCTTGAGAGTTCT	SL2.40ch03:12096404:12096728:+	3p	-82.3	CCAAGATTTCGTCGAGTTCTTGAGGATTTGATTTCGGATTTCGCCATGAGTTTAATCTCTAAAAGGTATGTCAATTCGCATAGCGTTGGGTTCGTTCACCTACGTGTCAATCATGTTAATTTCAGCTTAATTTTCATCCTAAAAAAGTTGAAGGTTTGATGTTCTTGATTAGTGTTCTTGAATTTGCTTTCATTTGAATTAGGATGGGATTGATGAGTTCTAAACATATAGAAATCATCCATAAAAATGAATCATAACCTTAAATACATAAATTCAAATTCAAGGTAGATCTAAGAGTCAAGTCTTGAGAGTTCTTGAGTCTTTT	..(((((....(((((..(((.((((((((((((.((((((.(((.(((((((...........(.(((((......))))).)....((((((((.....(((((.....)))))...............(..((((((((...((.(((((((.....((((..((.......))..))))..))))))).))...))))))))..)..(((((.(((((......))))).)))))......))))))))......................))))))).)))))))))..))))))))))))..)))..))))))))))..
novel_mir_103	AAGAGTCAAGTCTTGAGAGTTCT	SL2.40ch10:10005159:10005262:+	5p	-33.6	GGAAAGATTTAAGAGTCAAGTCTTGAGAGTTCTTTCAAGACATTTTGAGAAGTCTTTTACGATGTTTTAAAAGTTTATTTAAGACTTGATACTTGAGTATGAAT	......(((((((.(((((((((((((.(..((((.((((((((.(((((....))))).)))))))).))))..).))))))))))))).)))))))......
novel_mir_103	AAGAGTCAAGTCTTGAGAGTTCT	SL2.40ch10:34029774:34029966:-	3p	-26.53	GTAAAATTATAGTTCACTTCCACGTCGGGAACTTGCTCCCTATTTAGAATATTTCAACTGTTTCTCATAATTAACTATCTAAAAATCATTTAATAATCACGATATTCTTCCTATCATAAGTCATAACCTTGAATTCATAATTCAAATTAAATGTAGAATTAAGAGTCAAGTCTTGAGAGTTCTATCGAGTCTT	..........(((((...........((((......))))....((((((.((((((((....(((.(((((..............((((((((......((((.......))))..............(((((.....))))).))))))))...))))).)))...)))..)))))))))))..))).)).
novel_mir_104	ACAAGATAGTACCACGTAGGCCG	SL2.40ch03:19132221:19132313:+	3p	-35.2	CTACCCCTTTTCTCTTACGTGGCACTAGCTTGAAAAAGAAAGTCAACCAACGCTGGCCGCACAAGATAGTACCACGTAGGCCGAAATGGGGTA	.((((((.((((.(((((((((.((((.((((.....(.....)..(((....))).....)))).)))).)))))))))..)))).))))))
novel_mir_105	ATATATCAACTCTAAATGACA	SL2.40ch03:19621968:19622057:+	5p	-18.5	CATAACGAGTATATATCAACTCTAAATGACAAAATTCAGGGGGTATATCAGTCCCTTTTATTAAGAGAAGATTGGTGTCTATTATTATGG	(((((..((((.(((((((((((.(((((........((((((........))))))))))).))))....))))))).)))).))))).
novel_mir_106	AGAATGAAAAAGAAAAATGTA	SL2.40ch03:21864023:21864123:+	3p	-56.7	ATTTCTCCTCTACATTTTTCTTTTTCATTCTCCATTGTTGATTTTCTTTTTGGAGAGGCATCAATAATGGAGAATGAAAAAGAAAAATGTAGATTAGAAAG	.(((((..((((((((((((((((((((((((((((((((((((((((....)))))).))))))))))))))))))))))))))))))))))..))))).
novel_mir_107	ATCTGAATATTAAGATATGCATT	SL2.40ch03:31637563:31637649:+	5p	-23.1	CTTTATTTGTATCTGAATATTAAGATATGCATTAAGATTAAGATATCATAATCTAAATGCACATTTGAATATTAAGATGGAGTGGGT	.(((((((.(((((.((((((.((((.((((((.((((((.(....).)))))).)))))).)))).)))))).)))))))))))).
novel_mir_108	AGTGTGTAGTTGGAATTTCA	SL2.40ch03:34543743:34544096:+	3p	-90.04	AAACTATGAAATGGAGTTGACAATACGCAGTGAAATCGTTCGATGATGCAAAATCGTTTGATGATTACCAAAAATGGAAAAGGAGATGAACATGAGAAAAGAGGATTTTTGGATTTTTCTTTATTCTTTTACAGTTTAGGAGGGAAATGGGGGAAAACAAGAAATGGGAGAAAAACAAGAAACGGGAGTTTCAAGGCGGGGGACCCAGCGCGTGGGATCACGCAGGTGGATTTTTTTGGTTTGCGTGCTAAGGTCAGCACTTAGGTGTGTAGAATATAGAGAAATATATAGTTCAGGTGAGTAATGGGACACTCGTGAAGTTGCAGTGTGTAGTTGGAATTTCAAGTATAGGTT	...(((((...(((((((..(((((((((.((.(((((((.((((((.....)))))).))))))).(((...(((..............)))............((((((..(((..((...(((((((........)))))))...))..)))..)))))).)))......(((..(((((....)))))...(((((...((((..(((((....)))))..(((.(((((((((.((((((..((.((((....)))).))..))))))...))))))))).)))...............))))...)))))...))).)).))))).)))).)))))))..)))))...
novel_mir_109	CAGAAGGGGGTTTTAGACTTGGG	SL2.40ch03:38098753:38099099:+	3p	-79.7	AACTCCTCGTCCTCAGTTTCTTCTTCTTCTGAAGAGGAAGATGAATCTGATTCTTCTTCGTTTAATATAGACAGAAATTTTTCCTTAGTTTCTTCATCTACTTCAACAAGATTGATATTCTTTCTTTTTCTTTTGTTTGTAGGACAATCCGGAGACTTGTATCCATACTTTCCACAAGTACTGCATTTGACTTCGTTAGATGTGTTGCGAGAAGTTTTTCTACTTCTATTTCCTTTAGAATATCCTTTTTCCTTTGAGAATCCTGTTTTAGGTGTCGATTTTCTAGATTGTTCTTTCTTTAAAAATCCTTTTTTCAGAAGGGGGTTTTAGACTTGGGAAGCCAAAGT	.(((.....((((.(((((..((((((((((((((((((((.((((...(((..((((.(((.....((((.(((((((.......)))))))...))))....)))))))..)))))))..)))))))).((((.....(((((((((..((((.(((...((.............(((..(((((((((...)))))))))..))).((((((......))))))........(((((((....(((((....)))))...)))))))))...))).))))..))))))))).....)))).........))))))))))))....))))).))))......)))
novel_mir_110	TTTCTCAAGGACGGGCAATAA	SL2.40ch03:40926579:40926801:+	5p	-72	AGCACTCAGTTTTCTCAAGGACGGGCAATAACAAGCAGCATGGCTCGTCTCCCCACAAATATAACAACCTTCCTGATGAGAAGTGCCTCTCTTGCGGTCCTCATAACTCTTTCAGAAATTAGAAGGTTGATCACGAGTGTTACCCCTCGTGTCGCTGCCTCAGTTTGGATTCGGTCTGCTTCTGCTCCTGTTGTTGTCAACCTTGGGAGGAATAGTTTTGCTC	((((.....(((((((((((...(((((((((((((((((.(((.((..(((..((........((((((((((((.(((.((..((.(....).))..)).....)))..))))......))))))))..((((((........))))))...........))..)))..))))))))...))))..))))))))))..))))))))))).......)))).
novel_mir_111	AAAGACCACAAGTAGATGAATCA	SL2.40ch03:42167440:42167594:+	5p	-31.56	ACATTTTAGGAAAGACCACAAGTAGATGAATCACATGAGTCAGATGAAGATGATTGATTTTCAGATCATTTTGCATATTTACTTACATAGATCACAATTAATTTCTTCTAGTAAACTAATTCATTATTCACTATTTGTCCATTTTCCCAAGTAAT	........((((((...((((((((.(((((...((((((.((((((((((((((........))))))))).)))......((((.((((...............)))))))).)).)))))).)))))))))))))...))))))........
novel_mir_111	AAAGACCACAAGTAGATGAATCA	SL2.40ch11:41321367:41321532:-	3p	-30.06	AATGCTTAGATTCAGGCTCTTGGTCTTCAAGAAGATATCTATCCAACTCAGATTTAACACTAAACTTCAAGAATCTTGCTTTTATTTTTTTACGTACAACTTAGTTCTCAAAGAATTTGTTTCACGATTTGATAAAGACCACAAGTAGATGAATCAGATGAGTCAG	...(((((((((((.(((..(((((((.(((((((((...(..((....((((((...............))))))))..).))))))))).(((..(((..(((((.....))))).)))..)))........)))))))..)))...))))))...)))))...
novel_mir_112	TGAAAAAAAGTTGTTGATGTGTT	SL2.40ch03:44047536:44047901:+	3p	-67.91	GAAAAAGTGACCCACTATCAATTTTATTTTTATTTCCTTCAATCTCTAACTAAACTAATTATTAAAACTACCCCACTAGTTTTATAATTATAATTATGAATAATCCAAAATGCCCAATTAGAATATTTTTAAAAAAATGAAAATAATTAAAAAATATTTTATGAAACACAAAAATTGGTCACTCGAAACGATCAAAAGGGTCATTACAATATGTAATGTGATTTCGAGCCCGTTTGGAATAGCTTTAAAAAAGTAACTTTTAAAAAGTACTTTTGAAAGTGCTGAAATGTATTTTTAAAATGAGTAGTAATGTTTGGATAAAAGTGATGTAGTTGAAAAAAAGTTGTTGATGTGTTTGGCAAATAA	......((.(..(((.((((((....(((((.((..((...(((.((........(((((((.(((((((......))))))))))))))............(((((((..((((...((((((((((((...................)))))))))))).............((((((.........))))))..))))((((((.............((((((((....)))))))).(((((..(((((...)))))..)))))..((((((((((((......))))))))))))......)))))))))))))...)).)))..))..)).)))))...)))))))))..).))......
novel_mir_113	AGCATAGTAAAGAGTAGAGACT	SL2.40ch03:53068085:53068353:+	3p	-61.5	TAATGATATGTGTACTCTACTTAAATTTGTTGCTGGAAGGACACTAAAATAGCAATATTGTTATTATCAATAATCTGTATGAGGACTAGAGGAGGGTGTAGCCCAAGTTTTTGTAATGTTGTGGTTAAAGGGCCTATGGTATTTAATTTCTGTATCCACCCAACCCACCAACACACCCACATAGATTAACCTCAACAAGAATGTTTTATAGAGGGGTGAGCTCTACAGTGCAACTTCAGCATAGTAAAGAGTAGAGACTAATTAATGCC	...........((.((((((((....((((.((((((..(.((((..(((((((....))))))).(((.((((((((.((.((......((.((((.(((((((((((.....))).))).)))))..(((....((((((.........))).)))))).)))).))......)))).)))))))).((((((((....)))).....))))..))).......)))))...))))))))))....))))))))))...........
novel_mir_114	TAGGCGTTGTCTGAGGCTAAC	SL2.40ch03:53545781:53545932:+	3p	-47.03	AGTGCCTGCTCTGATAGCCAAGGATGACTTGCCTAAAATCATTTTTATGAAGGGTCTTAACTAATTAAACTTTAGTTACTAAAATTAAAGTTTATATTATATGATCTTAAAATTGGAATTTTAGGCGTTGTCTGAGGCTAACTGAGAGACAC	.(((.((.(((.(.(((((..(((..((..(((((((((((.(((((....(((((.........((((((((((((.....))))))))))))........)))))))))).))..)))))))))))..)))..))))).).))))).)))
novel_mir_115	TGGAGGCAGCGGTTCATCGATC	SL2.40ch03:58491534:58491643:+	5p	-46.2	GTGAGAACACTGGAGGCAGCGGTTCATCGATCTGTTCCCTGAAAAGCGATAAATACAGCAACAGGAAGCGATCGATAAACCTCTGCATCCAGTGCTTAACCCGCCTCACA	(((((..(((((((.((((.((((.(((((((.(((.((((....((..........))..)))).)))))))))).)))).)))).)))))))..........))))).
novel_mir_115	TGGAGGCAGCGGTTCATCGATC	SL2.40ch06:39463109:39463223:+	5p	-44.55	TTGAAGACACTGGAGGCAGCGGTTCATCGATCCGTTCCCTGGAAGCTGAATATATATATACGCAAAAATACAGCAAAAGGAATCGGTCGATAAACCTCTGCATCCAGTGCTTAAC	...(((.(((((((.((((.((((.(((((((.(((((......((((......................))))....))))).))))))).)))).)))).))))))))))...
novel_mir_116	TTTCCAATTCCACCCATTCCTA	SL2.40ch03:58819305:58819397:+	3p	-42.96	TCGAAAATCTATGGGGATTGGTGAGTTGGAAAGCTTTTCTTTTTCTTCTCTTGTGATTAGCTTTCCAATTCCACCCATTCCTATGGTTTTTCG	.((((((.((((((((((.((((((((((((((((..((...............))..)))))))))))).)))).)))))))))).))))))
novel_mir_117	TCAGATTGATTTGATTTTCGGTT	SL2.40ch03:60229729:60230044:+	3p	-41.1	ACTAAATATTAAAAGAAAGTAAAATTAAATCATGTATTTTAATTGTCCAAATCTATGTAAAACTAAAAAACAAATATTCAATATTATTTTTATTCTTATTGTTGAATTGATTTCTTTTTGCATTAGTACTAATTTTATTTTTATGTTAAGAATTCTATCTTTCAAACATGAAATAAATATATTAAAAGATAAAAATTATGAAAAATTATAAGATATATTTAAAAATTACATCAAATAAGTATTATTACATATAAAATAAAATTTTAATTATATATATATAATATCAGATTGATTTGATTTTCGGTTGATTTTTTTA	...(((.(((((..((((((.(((((((.((...(((((((..(((........((((((((....(((.((...((((((((.((..........)).)))))))))).)))..))))))))(((((((.((((...(((((((((((((......))))...)))))))))((((((((((............((((((....))))))))))))))))...........)))).)))))))..)))..)))))))........((((((....))))))....))))))))).))))))..))))).)))...
novel_mir_118	ATTTTCAAGTGGTGGAGGGACA	SL2.40ch03:60604691:60604859:+	3p	-121	GGTAAATGGGGTGTCCCTCCACCACTTGAAAATGGCTTTGCAAAAGGTGTGCCTTAGAGGTTTCTTTGTTATGTCGGTGCTTGATCGGAGCCTGAAGCTCCAATAGATGGCGCAGCTGGCACACCTTTTGCAAAGCCATTTTCAAGTGGTGGAGGGACACCCCATTTAC	.((((((((((((((((((((((((((((((((((((((((((((((((((((.(((((....)))))........(((((..((.(((((.....))))).))....)))))....))))))))))))))))))))))))))))))))))))))))))))))))))))
novel_mir_118	ATTTTCAAGTGGTGGAGGGACA	SL2.40ch03:60604692:60604860:-	3p	-119	GGTAAATGGGGTGTCCCTCCACCACTTGAAAATGGCTTTGCAAAAGGTGTGCCAGCTGCGCCATCTATTGGAGCTTCAGGCTCCGATCAAGCACCGACATAACAAAGAAACCTCTAAGGCACACCTTTTGCAAAGCCATTTTCAAGTGGTGGAGGGACACCCCATTTAC	.((((((((((((((((((((((((((((((((((((((((((((((((((((.(.(((.......((((((((.....))))))))...))).)..........(((....)))..))))))))))))))))))))))))))))))))))))))))))))))))))))
novel_mir_119	TGACTTGGTGTAAATATTCGGTG	SL2.40ch03:7435330:7435468:-	3p	-47.9	AACTTATTCGCATCGGGTGTTTATATTAGGTCAATACACGTATGTAATGTGTTTAAATTTGTACTTTATTTTACTTCATTAAACAACATAGTAATATATTTTGCATTGACTTGGTGTAAATATTCGGTGTGGATAAATT	...((((((((((((((((((((((((((((((((.((.((((((.((((((((((....(((........)))....)))))).))))....))))))..)).))))))))))))))))))))))))))))))))...
novel_mir_120	GTGTGGAATGGCGAGAAGGGCTC	SL2.40ch03:7689936:7690006:-	5p	-32.6	CCTCGCCTTAGTGTGGAATGGCGAGAAGGGCTCGCCTCGCATTGCCTCTCGCCTTTGGCGATGAGGCGCTC	...(((((((.(((.(((.(((((((..(((..((...))...))))))))))))).))).)))))))...
novel_mir_121	AAGAGATTGTTTGAATTGGCTT	SL2.40ch03:7869000:7869276:-	5p	-62.9	AGAATAAATTAAGAGATTGTTTGAATTGGCTTAAAAGTTGGTCAAACTTATTTTTAAATTAGTTTTTCATTTTTTAAATTGTTTGACAAATATATATAAAAAAAATTAAAAATAAGATAAAAGTAACTTAAAATAAATTAGAAAGTGTTTGGCAATGTAAAAAGCTGACTTAAAATAAGTTAAAAACCAAAAGTAGGTCTCTTCATACTTTCTATTATTTTACTTTTTATTTTTAAATAATTTTTAAGTCAATTCAAACGTGCTCTAAGTATAAGAG	.......(((.((((..((((((((((((((((((((((((((((((.....((((((..(........)..))))))..)))))))..................((((((((((((....(((((.....(((((..((((((((((..((.............(((((((...)))))))...(((.......)))..))..)))))))))))))))))))))))))))))))).)))))))))))))))))))))))..)))).))).......
novel_mir_122	CGCCAAAGGAGAGCTGCCCTG	SL2.40ch03:8197023:8197109:-	3p	-44.5	CGAAACAGTGATAGGGCTACTCTCTATTGGCATGCAATTGTATATTTCAGCTGACACGCCAAAGGAGAGCTGCCCTGTTACTGTCTC	.((.(((((((((((((..((((((.(((((.((((.(((.......))).)).)).))))).))))))..))))))))))))).))
novel_mir_122	CGCCAAAGGAGAGCTGCCCTG	SL2.40ch03:8201074:8201160:-	3p	-44.2	GGAAACAGTGATAGGGCTACTCTCTATTGGCATGCAATTGTATATTTCAGCTGACACGCCAAAGGAGAGCTGCCCTGTTACTGTCTC	.((.(((((((((((((..((((((.(((((.((((.(((.......))).)).)).))))).))))))..))))))))))))).))
novel_mir_122	CGCCAAAGGAGAGCTGCCCTG	SL2.40ch03:8205400:8205486:-	3p	-44.2	GGAAACAGTGATAGGGCTACTCTCTATTGGCATGCAATTGTATATTTCAGCTGACACGCCAAAGGAGAGCTGCCCTGTTACTGTCTC	.((.(((((((((((((..((((((.(((((.((((.(((.......))).)).)).))))).))))))..))))))))))))).))
novel_mir_122	CGCCAAAGGAGAGCTGCCCTG	SL2.40ch03:8244877:8244997:-	3p	-51.2	AGGGAAATAGTGATAGGGCTACTCTCTATTGGCATGCGTTAATATATGTACAGTGACTCCAATTCACTGTATCGCATATTTTAACCGATACGCCAAAGGAGAGCTGCCCTGCTACTGTCTC	.((((..(((((.((((((..((((((.(((((.((((((((.(((((((((((((.......)))))))...)))))).)))).)).)).))))).))))))..)))))).)))))))))
novel_mir_123	TTAAAAATATTAGTCGGAGTTTC	SL2.40ch03:8932884:8933234:-	5p	-48.74	ATGAAAAAAATTAAAAATATTAGTCGGAGTTTCTATAATTTAACAATAAAAATAAAAATAATAACAAATAATACCAGACGATGTAAGTATTTAATATCTACTTTAAAGTTTAATTAATTTGTATTATACGATGTAAGTATTTAATACCAGACGATGTAAGTATTTAATATCTACTTTAAAGTTTAATTAATTTGTATTATACGTTGTAGAAATTATTTCTACTTTGATATCTGCACTCAAATTTAAAATATTTTATTAAAGATAAAAAAAAAAGCTTCAATTATATAATATTTAATAATACGAATTACGTTATTTATGCATATTCTTTACTAAATTTCTAATTTGGCTACT	.......((((((.((((.(((((.(((((...(((((..((((...................................(((((.........))))).((((((((((...(((((...(((((.((((.(((..((((...))))...))).))))))))))))))....)))))))))).....(((((((((((((....((((((.((((.........)))).))))))..........(((((((.(((....((..............))....))).))))))).))))))))))))).)))).)))))...)))))..))))))))).)))))).......
novel_mir_124	AGGGAAAATTACATGGGATGACA	SL2.40ch03:8988094:8988391:-	3p	-54.88	TTTAGAGTTTGGACTCTCATCAATTTTAAATTTTAATATTATCTTATATTTTTTAATTAAATTTTATTGGCCCACAAGCCGATCCTACCGATATTTCTCAAGCCCCTCAAATCAATAGGCTTATTCACGCCGGACTAAAAAACCCTTTTCTTAAATGGACTCCAAAAATCTTAGCTCAGTCCTACTAAATCTCGAGTTAGGCCATACCGATCCAATGGGCCTAACCCATATTGATGACTCTACTTTATACTATGAGGATAAATTAAGGGAAAATTACATGGGATGACAAACATCTCTA	...((((((((...((((((.((((((...(((((((.(((((((....................((((((......)))))).....((((((.......((((............(((........)))........................((((.((.......((((((((((...........)).)))))))).......))))))..)))).......)))))).....................)))))))))))))).))))))..))))))...))))).)))...
novel_mir_124	AGGGAAAATTACATGGGATGACA	SL2.40ch11:76585:76717:-	3p	-33.5	AATGGATGTGCCAAGAATATTGGTGCATGTTTAAGATTTTCTCAAACATATCTTCCCTAAAATTTGATGTCTCTTTATGTCCTTTTCCTCTATTATTTTTAGGGAAAATTACATGGGATGACAAACATCCCTA	...(((((((((((.....)))))..((((((.((.....)).))))))..................((((..(((((((..((((((.(((.......)))))))))..)))))))..)))).))))))...
novel_mir_125	AGATAGACTTATTTGAATCTCA	SL2.40ch03:9052861:9053064:-	3p	-34.12	TTTTCATTTTTTGAAAGTCAAATAATTTAACTTAGACCGAAAATTTGCACATGGAATCTTCAATTTTTTTGAAATGAATTTTACATACTTGTAAACAACGTCAAAAGTATTATAAGTCACAATAATTGGTAATTCAAAATGTTTAAAAGATATATGAAAGATTTACTATCAAAGATAGACTTATTTGAATCTCAAAATTCGAAA	.((((...((((((...((((((((((((.(((.((..(.((((((...((((..(((((......(((((((((.((((......((((((((...((.......)).))))))))......)))).))..))))))).......))))).))))..)))))).)..)).))).)))).))))))))...))))))...))))
novel_mir_126	TAAGACGGAGATATATGTATTTG	SL2.40ch03:11388608:11388680:-	5p	-19	TATAACTGTATAAGACGGAGATATATGTATTTGCATGTGTATATACAATTTTCTCTCGCTTTATACTATTAAA	..(((..((((((..((((((....(((((.(((....))).)))))....)))).))..))))))..)))..
novel_mir_127	ACACAATATATACACTTCTGTTA	SL2.40ch03:12383134:12383221:-	3p	-18.6	TATAAGTGTATAGCAAGAAGATATATGTTTTTCTCTGCTTTATACAAAAACAGAAACACAATATATACACTTCTGTTATATAAAGCTT	......(((((((((.((((.((((((((....((((.(((.....))).)))).....))))))))..)))))))))))))......
novel_mir_128	ATAAAGCTAGAGAAAATTGTATA	SL2.40ch03:12560010:12560188:-	5p	-56.7	CTTCTGTTGTATAAAGCTAGAGAAAATTGTATAATTCGCAATTGTATAATTCGTTGACCTTTTTCTCTGCAATATTTGAAGTAAAATGTTTGTAAATTGTATAATTAAGTGTATAACACGAAGATATACATTTTTGCATGTGTATATACAATTTTCTCTCGCTTTATACAAAACAGAAA	.((((((((((((((((.(((((((((((((((...((((.((((((((((..(.(((.((((...((.((.....)).)).)))).))).)..))))))))))..(((((((((.(.....).))))))))).....))))..))))))))))))))).))))))))))..)))))).
novel_mir_129	AAGGAAGAACAATAGAGAGTACT	SL2.40ch03:12575964:12576123:-	3p	-60.7	TTTTATGTTCAAGTACTCTCTCTATTGTTCTTCCTTTTTTTTTACCTATTTAGAGTAATTCGAATTGGTAGAGTCTCGTGGTGATAATGTGTTATAAAATAAACAACTTAACAAAACTAAAGTAAAAAAGGAAGAACAATAGAGAGTACTTGAACGTAAA	.((((((((((((((((((((..(((((((((((((((((((((((.(((..((....))..))).)))))).....((..((.(((..((((........))))..))).))..))......)))))))))))))))))))))))))))))))))))))
novel_mir_130	ACAAGATGCGTTCAATTTGAGTT	SL2.40ch03:14042243:14042328:-	5p	-18.5	TGCGGATTCTACAAGATGCGTTCAATTTGAGTTAAGACTCTACAAATTGTGATAAACTCAAATGAGGATTCTTGGAGGATACTCAA	((.(.(((((.(((((...((((.(((((((((.....((.((.....))))..)))))))))..))))))))).))))).).)).
novel_mir_131	GCCACGTAGGCTGAAAATGGGTA	SL2.40ch03:14198096:14198208:-	3p	-47.3	AAGTAATTTTCTACCCCCTTTCCGTCTACGTTGCACTATTTTGAGAAAAAAGTCAATCAGCATTGTGCCCACAAAATAGTGCCACGTAGGCTGAAAATGGGTAGAAAAATATT	.((((.((((((((((..((((.((((((((.(((((((((((.((......)).....((.....))...))))))))))).)))))))).))))..)))))))))).))))
novel_mir_132	TTAGTAAAGACTCGGCAAAGCC	SL2.40ch03:18192379:18192504:-	5p	-24.21	GAAAATACAGTTAGTAAAGACTCGGCAAAGCCCTGAATTAACCTAGAGCTCACCAACAACTGTTAAGTATAATGTGTTTCTCTTGAGGAGGTCTACTAGTTGAGTACTTATACTTGCAGCAGGAAA	.........((.((((((((((((((..((.(((.......(((((((..(((.....(((....))).....)))...))))..)))))).))....))))))).))).)))).)).........
novel_mir_133	AAGCTTAGAAGTTTTGGCCGG	SL2.40ch03:25225590:25225754:-	5p	-46.82	ATTGTCCAATAAGCTTAGAAGTTTTGGCCGGAGTTGTTCATACCATGCTCGAAATGCATGCCAAGTTGGAGATTGAAAGAGTTGGTTTGGTCCTTGTGAGGTCAAATCCAATGGAAGAAAATCTCGTATGCCAACAAACTTGGCTAGGAATTAAACTCGGACATC	..(((((....((.((((...((((((((((..(((((((((((((((.......)))))........((((((......((((((((((.(((....)))))))).))))).......)))))))))))..)))))..)))))))))).)))).)).)))))..
novel_mir_133	AAGCTTAGAAGTTTTGGCCGG	SL2.40ch12:31405027:31405151:-	3p	-31.9	AGTGATGCAACTCTTGTGGAACAACTGCTAGGTGGAGCTAGTATGTTCAACAAAGGTTTGATTCTTTTTGTTTCTTTTAACGGGATTGCCATGTAAGCTTAGAAGTTTTGGCCGGAGTTGTTTAT	.((((.((((((((.((.(((..(((.((((((.((((......))))......(((..((((((....(((......))))))))))))......)))))).)))))).)).))))))))))))
novel_mir_134	AGGAAATTTTAGAGAATATGGTA	SL2.40ch03:32289912:32290018:-	3p	-18.2	CCGACCGATATATCATGTTAAGTGATGTATCCGACAATAGGAGAGAGTAGGAATTTTTGTAATTTTTAAATTGTAGGAAATTTTAGAGAATATGGTAAAAAAAGTTG	.((((.....(((((((((...(((.((.(((.(((((...(((((.((.((....)).)).)))))..))))).))).)).)))...)))))))))......))))
novel_mir_135	AGGGGCCGCATATGACTTAAGCA	SL2.40ch03:36430587:36430898:-	3p	-58.7	TTGAAGAAGTGGTTCGAGTGGGTGTGTGGTTTTGCAAGAGAGGAAGAAGAAAAAGATTGTCATTTTTTTAGAAAATAACGAGAAATATAAAGTCAAATTGAAAAGGAAAAAGGGGAAATTTTAAAATATTTGATTTTATACGCATACAAAAATGTGAATTGCATTTTTTGTGCCACATGTGCGTAAGGTGTCTAAATGATTCAAATTCGAGAGGTTGTAGGTGTTTAATATGTATTATTCCTAGTTGATGTGTCTAAGTTAATTATGCAAATAACTTTAAGGGGCCGCATATGACTTAAGCAAAAATAAATT	...........(((..(((.(.(((((((((((.......(((((...........((((.((((((...)))))).))))....(((((((((((((.......((((.........)))).....))))))))))))).(((((.((((((((.....))))))))))))).....((((((((((..((((.....(((........)))....))))..)))..)))))))..))))).((((...(((.(((.....))).)))..)))).....)))))))))))).)))..)))...........
novel_mir_136	GTCAAAGGGCGAAGATGGCATG	SL2.40ch03:39247004:39247079:-	3p	-30.4	ACATGTGGGCATGTCAAGCCCGACGTCGTTTGACCGTGCATGTAGTCAAAGGGCGAAGATGGCATGCCCTACCAGA	....((((((((((((....(..((((.((((((..(....)..)))))).))))..).)))))))))).))....
novel_mir_137	AATTTTAAATTGTTGCATGTGT	SL2.40ch03:41457938:41458164:-	5p	-45.9	ATAAACCCTTAATTTTAAATTGTTGCATGTGTTTGTGAAATCAAATTAAAAGTCATTTAACAATGAAGAGAGATTCACTAATTTTAAATTCAGTATACCCATTATGTATTGTACATTTTTAAGGTGTATCAGATGCATAAGGTATATCACTTATTTTGTGTTTTGTATTAGTAAAAGCATCATGTGTTGTACAGTTTTAAGATGTATCAGATGCATAAGGTGTATCA	...........((((((((((((.(((((((..(((................(((((....)))))..........((((((..((((....(((((((..((((((((((((((((.....)))))))..))))))))))))))))(((.......))).)))).))))))....))).)))))))...)))).))))))))......(((((((...))))))).
novel_mir_138	AGGGGGTTGATTTATGGGTCGGA	SL2.40ch03:50533919:50534052:-	3p	-18.25	TTTTTCCTATTTTTTATTAATAAATTACTCATTTAAAGAATATATCAAAAAAATAAAAATTAAACAAAATTGTTTAAAATGGGTCAGATAGTTTAATTAAAAGGGGGTTGATTTATGGGTCGGAGTAGGTATTT	.....((((((((..((..(((((((((((.(((((..((..((((.............(((((((....))))))).........))))..))..)))))...))).))))))))..)).)))))))).....
novel_mir_139	AGGAGTCAAGAACGCACCATACA	SL2.40ch03:53989892:53989999:-	5p	-30.9	CTTTAAAAGAAGGAGTCAAGAACGCACCATACAGGAAAACATCTTGATAAGAAGTGTTACTATGTTTAGACAATTGTATGGTTCGGGTATTGACTTCTGTACTTGGAA	.(((((....(((((((((...((.(((((((((..((((((..(((((.....)))))..))))))......))))))))).))....)))))))))....))))).
novel_mir_140	TTGACGATAGATGTAGTGGAG	SL2.40ch03:61052123:61052396:-	3p	-80.8	TTTTCTCCCTCCTCTCCATTACCTCTATCAACAATCACTCTTTATTCTTCCATCCTCCTTAACTCCCTGCCAACATTGTTACCATTACCTCCACCACCATCTTCTCTTGCACTTCCTACGCTACCCCATCATCACCTCCACCACTAGGAGGGAATACGCTAAACGACTTGAACATGCAACATATAATATCAATTTAATGCAGGTGTATAGCTGCATATGGGACAAAGGAGGAAGAAAGATTGATTGACGATAGATGTAGTGGAGGGAAGAGAGA	.((((((..(((.(((((((((.((((((..((((((.((((...(((....((((((((...((((.......................................(((((.(((................((.(((((.......)))))))...((.....))....)))..))))).................((((((........))))))..))))..))))))))))))))).))))))..)))))).)))))))))))).))))))
novel_mir_141	ATGACGGAAGCATAGAGAGCAC	SL2.40ch03:61720021:61720167:-	5p	-51.7	GATGAAAGGGATGACGGAAGCATAGAGAGCACAAATGAAGTGAAATGCTTTTTTTTATTGTTAAGACTCTCCAGATTTAGCAGCAGCAGCAGCAGCATTCCATCATATGTGCTCTCTATCTTCTGTCAACAATATCACCCATTCCAT	...(((.(((.(((((((((.((((((((((((.((((..((.(((((.........((((((((.((....)).))))))))..((....)).))))).)))))).))))))))))))))))))))).........))).)))...
novel_mir_142	TGAGGCCAAGTTTGAGCGTTT	SL2.40ch03:61797044:61797372:-	3p	-129.1	AAGGCATAATACATAAACAATTGCTCAAACTTGGTCTCAACTGGCAAGTGAACACTCCCAACTTTAAGTATGCACATCTAGACACTTCAACTCGTCTCCAATGTGTCATTGTCTGCTTTGTGTCAGACTGTCAGTCGTATGCTCCAACTTACAAATTATAATCTAGACACCCCCAATTAATCACAGCGTTGAGTGTTCACAAGACATAATGAGGACGAGTTGGATTGTTTAGTTGCCAGTTTAGACCGAGTTTTGGTGTCTAGATGTTCAGGCTCAAAGTTAGTGTTTACTTACCAGCTGAGGCCAAGTTTGAGCGTTTGTTATGCATT	...(((((........((((.((((((((((((((((((.((((.(((((((((((...((((((.(((.((.(((((((((((((((((((((((..((.((((((.((((..((...((((((((.(((.....(((..........))).....))).))).)))))..........(((......)))..))..)))))))))).))..))))))))))...((((((........))))))........))))))))))))).)).))).))))))))))))))))).)))).)))))))))))))))))).)))))))))...
novel_mir_143	GAATAACTATTGTTGGACGGA	SL2.40ch03:63338974:63339207:-	3p	-44.9	GACCATTTTCTCTGTTTAATAATAGTTGTTCATTATCGACTTACAATATTTATTAAGAAAACAAATAATAGGGATAATATTACTATATTATGCTTTAACTTATTAAATTTAATACTTTAAGAAATTTGTTAGATGATTAATAATATTTAATAGCAAGAATAAAATAGACACGAAAAGTAAATTATCTCTTGATTTTCTAAATTGAATAACTATTGTTGGACGGATTTAGTATTA	..........((((((((((((((((((((((.......((((..........)))).....((((...(((((((((....((((.(((((((((((.(((((((((((((((..((....))..))))))))..)))))))...)))).))))....))).))))..((.....))..)))))))))..)))).......))))))))))))))))))))))..........
novel_mir_144	TGGTATGCTTTGATTGGGAAAG	SL2.40ch04:423129:423386:+	3p	-96.01	CAAAATTCTTCTTCCCCAGTCCAGGCATTCCAACAGTTGATAACATCTAGATCTGCCAATACTTTGTATTTTTGTTCTTCTATTTTTCACATGACATCTTCAAAATCTACTATGAGCTTCATCATAAGCTAAGAAATGGTGAGTTTTGATGATGTGATGCCTAAAATAGGATTAAATGAAAGTACTAGTAAAAAGGTGTTCAGATCTGGAGGTTATGTTAAGCTGGTGGTATGCTTTGATTGGGAAAGATGACTTAGG	......((.((((.(((((((.((((((.(((.(((((.(((((.((((((((((..(((((((((((((((..((.(((((((((...(((.(((((.((((((..((((((.(((((......))))).....))))))..)))))).))))).)))...)))))))))...))..))))))).......)))))))))))))))))).)))))....))))).))).)))))).))))))).)))).))......
novel_mir_145	ATAGGTGTGGCTATCAAATA	SL2.40ch04:2676897:2676990:+	3p	-46.6	GTCGAATCATCTGTGTGATAGCCATACCTATTCATTCGTTAAATTGACGTTCAATCAGGTATGAATAGGTGTGGCTATCAAATACATGATTCGA	.(((((((((.(((.((((((((((((((((((((.(.(...((((.....)))).).).)))))))))))))))))))).))).)))))))))
novel_mir_146	GAAATTTATGATCGTTTGAAGTT	SL2.40ch04:8511494:8511803:+	5p	-51.84	ATCATGCACTGAAATTTATGATCGTTTGAAGTTCACCCAAAACTCACAACTTAAGCATAACTTGCAAAATTCTTAATTTTTCTTTTTCAAATTTAGTTCTTTCTAAATTTAGTTCTTTTCTAAGGTGGGATGTTACAATAATGAACAAAAGTTACTTTCCTAAGTATCTCACATGTGTTTTATAAGTTGTTTATCTTGAATTTACCACATTTATGAATTTTTATTTATCACATGTTATTTTATGATTTAGCTTGTCATTACATGTCATGTAAAGTCCTTTTAGGATGATTTCATTACTGTTATGCATTGT	...(((((..(((((((((((..((...(((((((..........((((((((((((((.............................((((((((......))))))))..............((((((((...........(((....)))...........)))))))).))))))...))))))))......)))))))...))..)))))))))))........(((((.(((...(((((.......)))))...))).)))))...((((.....))))................)))))...
novel_mir_147	TAATGCTGCAGAATGGGTTCGA	SL2.40ch04:16513095:16513285:+	3p	-54.3	TGTTCACGGTGAGAGAAGTCACTCATGCAAGCAGGTACCGGTCTTTGATGAGACGCCGCAAGGTGCAGATTTTTTACAAGGTGGATTTTGTAAATGCCACTGATGAGGATTTGTCCCCGCAGACCCCCATGCCAGCAGTTTACAGAATGATCGCCACAGTAATGCTGCAGAATGGGTTCGAGCCAGGTTTC	.......(((....(((.(((.((.((((.(((..(((..(((((....)))))(((....)))...............((((((((((((((((....((((((.((.(((((....))))).)).)))..)))..)))))))))))..)))))...))).))))))))).))).)))..))).......
novel_mir_147	TAATGCTGCAGAATGGGTTCGA	SL2.40ch07:10054798:10054898:-	5p	-32.2	ATTGCCTTGATAATGCTGCAGAATGGGTTCGAGCCAGGTTTTGGATTTGGAAGAGATTCCCAAGGAATTATCGAACCTGTTCCGGTCCTTGCTAAGGGATC	....(((((.(((.((((..((((((((((((.(((((((...)))))))....((((((...)))))).))))))))))))))))..))).)))))....
novel_mir_148	ATGGAACTAGTGTTGAAGATGA	SL2.40ch04:20668524:20668625:+	3p	-27.1	GGATACTTGAATCATCTTCGTACCTTATGTTCTGATTCTTCTGAAAACAAAGATGGAACTAGTGTTGCAGATGGAACTAGTGTTGAAGATGAAACTAGTGTC	.((((((....(((((((((.((((...(((((..(((....)))........((.(((....))).))...))))).)).)))))))))))....))))))
novel_mir_148	ATGGAACTAGTGTTGAAGATGA	SL2.40ch08:26318919:26319020:+	3p	-26.5	GGATACTTGAATCATCTTCGTACCTTTGGTTCTGATCCTTTTGAAAACAAAGATGGAACTAGTGTTGAACATGGAACTAGTGTTGAAGATGAAACTTGTGTT	.(((((..(..(((((((((.((..((((((((..((((((((....)))))..)))....((.....))..)))))))).)))))))))))..)..)))))
novel_mir_148	ATGGAACTAGTGTTGAAGATGA	SL2.40ch08:26378462:26378545:+	3p	-21.2	GGATACTTGAATCATCTTCGTACCTTTGGTTCTGATTCTTCTGAAAACAAAGATGGAACTAGTGTTGAAGATGAAACTAGCGTT	.((..((....(((((((((.((..((((((((...((((.((....)))))).)))))))).)))))))))))....))..))
novel_mir_149	GGGTCTATATTCCGGTCGTGACA	SL2.40ch04:27118850:27119222:+	5p	-108.3	GTCTCATCTGGGGTCTATATTCCGGTCGTGACAAAGTTGGTATCATAACGTTTCGTTAAATCTCAAGGATAATAAGTTCATATCAACCACATCGAGTAGTTTCTAAGTCATGGTAGTGAAGTGCGCCATTATTATGAATTAGAGATGGCATGATGCATATGAAAAATTCTCTTCTAGGGATCTTTTCATGCTTTCTCTAATGTCTGATTTCATGGTGTTAACAGCGCATCTAACATCAACTCTTGAGATTCACAAAGATTAATACGAGGAGAAATGTAGGCGGAGAGATTAGATTAGCAGCTACTAGGGTAAATCTAGTTTCTCCCCATGCTTCAGCTACTGGAATGGAGATGCATGTTAACCCAACTGGGTT	..........(.((((.(((((((((.((......(((((((...(((((...)))))........((((.....)))).)))))))..(((((.((.((((((((.(((((((((((........))))))))))).)))))))).)).)))))....(((....((((((((((..(((((((...((...((((....((.((((.....(((((.......)))))....))))))....))))..)).)))))))..)).))))))))..(((((.((((((((((((((.((..(.....).)).)))))))))))))))).))).))))).))))))))).)))).).....(((((....)))))
novel_mir_150	AGGGATTCGTTAGAGAGGGAT	SL2.40ch04:29471584:29471717:+	3p	-40.9	GGACACGGGCCCTAGTAACTATCTGGGTCTGACTAGTACCTTCTGCTACCGATTTGCCCTTCAAGGCGACTGTCGCTTTCTTTGGAGGCATAGCTAAAAACACAGGGATTCGTTAGAGAGGGATTATCCTGTTA	(((..(((((((.((.......))))))))).......((((((.(((.(((....((((..((((((.....)))))).(((((........))))).....))))..))).)))))))))....))).....
novel_mir_151	ACAAGATAGTGTTACGTAGGCCA	SL2.40ch04:36427320:36427410:+	3p	-33.9	CTACCCCTTTCGCTCTATGTGGCACTAGCTTAAAACAAAGTCTACAAGCATTGGATCTACAAGATAGTGTTACGTAGGCCAAAAAGGGGTA	.(((((((((.((.(((((((((((((.(((....(((.((......)).))).......))).)))))))))))))))...)))))))))
novel_mir_152	AGGGTTGGGGTGCTTGAGGCAGA	SL2.40ch04:40361355:40361587:+	3p	-62	GACTTTAGGAAAGGTGTTCAGGTAGCTCAGCTGGTTAGAGCAAAGGATTGAAAATCCTTGTGTCAGTGGTTCGAATCCACTTCTAAACAGGCGAAAGGTCAAAACCATAGCCGGGAATGAGCCGGATTGAGAAATGAAAGTGAAAGAGTAAGCCAAAAAGTATTAGCGCTCTTGCACTATACGGACGACTTTTTGGAGGTAGGGTTGGGGTGCTTGAGGCAGATCGAATAAAA	........((...((.((((((((.(((((((..(((((...((((((.....)))))).....(((((.......)))))))))).....(((((((((.....((...((((.......))))..)).........((((.((((((..((.((......)).)))))))).))))........))))))))).......))))))).))))))))))...))........
novel_mir_153	TCTGAGGCAAGTGAATTTCTAA	SL2.40ch04:43085653:43085860:+	3p	-41.1	GATCAAGACTTATGAACTTGACTATAGTTTCAGGTGAATTTTTAATTTAGGCCAGATATATAAAAATATGGTTGTTGTAGTTTTGAAAGCTTATTCTGATTATGTGTTTGAATAGATCGCTGATTTAGAAGTGAAACGAAAGGGAAGACTCAATTTCCATAGTAATTGTTCGAGTGTCTGAGGCAAGTGAATTTCTAAACTCTTGTTA	...(((((.....(((.((.(((...(((((((((((((..(((......................(((((..((((.((((((......((((((.(((.....))).)))))).(((((........)))))..(....)..))))))))))..))))).)))..)))))....)))))))).))).)).))).....)))))...
novel_mir_154	AAGTATATGTCAGGTATTGTTTA	SL2.40ch04:50172871:50172957:+	3p	-44.9	ACATGTCAATTAAACCTTACTTGACATATACTTATCTGCAATTTAAATGCAGAAAAGTATATGTCAGGTATTGTTTAGTTGACTTCT	....(((((((((((..((((((((((((((((.((((((.......)))))).))))))))))))))))..)))))))))))....
novel_mir_155	GGTAGGCGGTATTAGGTAGAATA	SL2.40ch04:55066281:55066404:+	5p	-25	GGATCCGTTTGGTAGGCGGTATTAGGTAGAATAATTCATGGATTAAAATTTAATCCAATTAGTACATTGTTTGGTTACTTTATTTAATTCAATCCATGGATTGCTTATCCATCATACGTGGTAG	..((((((.(((((((((((....((..((((......(((((((.....)))))))...((((((.....))..)))).......))))...))....)))))))).)))....))).)))..
novel_mir_156	ACACTGGATATGTTATTGTTGTT	SL2.40ch04:57583193:57583295:+	5p	-18.4	TGTATGGATTACACTGGATATGTTATTGTTGTTGTTCGCGGCACCTCCCCACCATTCCTCAATTTGTTGTGCATTAATAATGTATATATGTGAATCGCATTCT	.(.(((((((.(((...(((((((((((.(((.....((((((.....................))))))))).)))))))))))....))))))).))).).
novel_mir_157	TCATGGGGAGTTGGAATCTAC	SL2.40ch04:61936883:61936981:-	3p	-66.9	TGTCAAAATAGTAGATTCCAACTCCCCATGAACCAATAAGTCACCGAGGGGGAAACACTACTATTGGTTCATGGGGAGTTGGAATCTACTATTTTGACT	.(((((((((((((((((((((((((((((((((((((.((.....((..(....).))))))))))))))))))))))))))))))))))))))))).
novel_mir_157	TCATGGGGAGTTGGAATCTAC	SL2.40ch04:61936883:61936981:+	3p	-68.1	AGTCAAAATAGTAGATTCCAACTCCCCATGAACCAATAGTAGTGTTTCCCCCTCGGTGACTTATTGGTTCATGGGGAGTTGGAATCTACTATTTTGACA	.((((((((((((((((((((((((((((((((((((((....(((.((.....)).))))))))))))))))))))))))))))))))))))))))).
novel_mir_158	CTGCAGTGATGATGTTGCTTA	SL2.40ch04:62064683:62064794:+	5p	-23.6	TTTAATCTGGCTGCAGTGATGATGTTGCTTAAATTATGTCTGGACTTATGATAATCCATGATTAGTTAATTGCAAATTTCTGAGCAGCACTATTTCTAAGCATTAATTAAAT	((((((...(((..((.((((.(((((((((((((.(((...((((((((......))))...))))....)))))))..))))))))).)))).)).)))....)))))).
novel_mir_159	ATGATGTGATTGACAATGATGGT	SL2.40ch04:1504943:1505180:-	5p	-50	ATTGACAACGATGATGTGATTGACAATGATGGTGGTGGTTGTGGTGGCAAAGATGCCTAGTGGTGGTAATTAGTAATAAATGGATAGCATGATGATGAATATTATTCATATAAAATCTTTATAACTAAAACCTATTCAGAAGTACTTAAATCGTAATGAATACAAATGCACTAATAATCTAATATCTAAATCATTTCATATCAAACCTTCATTATTAGTTATGTCTCGCGTTCTTAAA	.((((.((((..(((((((((((.(((((.(((..((((.((((.((((....))))...(((((....(((((.((((..((((......((((..........)))).....)))))))).)))))....((((((....(((.......))).))))))......)))))......................)))))))).))).))))).)))))))))))...)))).)))).
novel_mir_160	AGAGAACAATAGATAGTTGAGGT	SL2.40ch04:3143056:3143306:-	3p	-80.19	CAAGTGTAATACCATAACTATCTATTGTTCTATTTACATAACAAATCTATCATCATTTCACGAGTTTCGTACCTCAAGTATCAGTGTCTTTGTAATAAAACACACATCGAAGTTGAATTGCCTTACACGCGCTTGTTGTCAATTGGGAACAAATAATTGGCCAACTCAGCATCGAGATATGTTTTGATACAAAGAGAGTGATAGGTTTAAGTAGTTAAAGAGAACAATAGATAGTTGAGGTATGAAACTTT	.((((...(((((.(((((((((((((((((.((((..((..(((((((((((........(((........)))...........((((((((.(((((((....((((.(((((.(((((..........(((((.((....)).)))))......)).))).))))).))))....))))))).))))))))..)))))))))))...))..)))).))))))))))))))))).)))))...)))).
novel_mir_161	AGTAAATAAGGTATATGTGGATA	SL2.40ch04:4181836:4181961:-	3p	-26.41	TGTTATTTAATTGTCGCTTCCACCTTGTTTCTATCTTTACACTCATTAATTTCTGTTTTGAGTTACGGATTGACTTAATTATCAGTGAGTTATAGTAAATAAGGTATATGTGGATATTTTTATAAC	.(((((..((.((((((....(((((((((((((......(((((.......(((..((((((((.....))))))))....)))))))).)))).)))))))))....)).)))).))..)))))
novel_mir_162	TCAAGAAAAAGAAATAGAGCA	SL2.40ch04:4389500:4389632:-	3p	-60.1	TTTGGGTTGCTGCTTTATTCCTTTTTCTTGATAATAATGGAATCATGATATGTTTGAGTTGTTGATTTCAAAGTAAATAAACTAAATTTGATTCCATTATTATCAAGAAAAAGAAATAGAGCAGGAGCTCCAA	.(((((((.((((((((((.(((((((((((((((((((((((((......(((((..(..(((....)))...)..)))))......))))))))))))))))))))))))).)))))))))).))).))))
novel_mir_163	TAAAGACACACAGTAGAAGTAAC	SL2.40ch04:5352166:5352348:-	3p	-99	TTTATTTTCGTTACTTCTACTGTGTCTTTAGACAAAGAAATTGCACCTTTTAAAACTGTAATGCCTATCCTTATATAATATCTTTTCAAAAGGTGTGTCTTGACATCTAAGGATAGGCATTACAGTTTCAAAAGGAGCAATTTCTTTGTCTAAAGACACACAGTAGAAGTAACAAAAAATAAT	.(((((((.(((((((((((((((((((((((((((((((((((.((((((.(((((((((((((((((((((....(((((((.....)))))))((....))...))))))))))))))))))))).)))))).)))))))))))))))))))))..))))))))))))))..))))))).
novel_mir_164	ATACTCTGATTTATTAATATATG	SL2.40ch04:14404460:14404627:-	5p	-25	TTAACAAAAAATACTCTGATTTATTAATATATGTACCCAACCTCCGTTGAAGTTTACTCACGGGGTGTTACCACGAAATATTGGTCTCTCTCTCTCTCTCTTTCACTCTATCTCATCTCTTTCTCTTGAAAGTTCTTGTGTTCTTAATTCATCAAGTGTGCGTGTGTG	...(((....(((((.((((..(((((.((((......(((((((((.((.......)))))))).)))((((........)))).................................(((((....))))).....))))..)))))..)))))))))...)))...
novel_mir_165	TGGAACTAGTGTTGAAGATGA	SL2.40ch04:20552353:20552436:-	3p	-25.1	GGATACTTGAATCATCTTCGTACCGTTGGTTCTGATTCTTCTGAAAACAAAGATGGAACTAGTGTTGAAGATGAAACTAGTGTT	.((((((....(((((((((...((((((((((...((((.((....)))))).)))))))))).)))))))))....))))))
novel_mir_166	AGGGGTGTCAAATGGACGGGT	SL2.40ch04:24675082:24675267:-	5p	-51.1	GTGGAAAAATAGGGGTGTCAAATGGACGGGTCTGATTGAATTGGAGATATTAAAATGGATTGAAATAGAAATCGGGTTGGATCTTGACCCGCCCCCAAGTTTACTTTCGGCTCGAATGGGTTGAGCTCAAATGGCTAAAAAACAGATTGGATCTTGACCCGCCCAATTGGACCCGATTAATCTCAA	.((((..(((..((((.((((.(((.((((((.((((.((((.(............................(((((..(...)..)))))......((((...(((.(((((((.....))))))).))).))))......).)))).))))..)))))).))).)))))))).)))..)).)).
novel_mir_167	TTAGTTAAGTTAAGGTGTGTCTC	SL2.40ch04:38025294:38025528:-	3p	-86.5	CAAAATCTCAAATACACACCTTAACTAAACTAAGGTCCTATTACCCCGTAGTTTTTTTTTAGAATTTTGTGCACCTTTTTGGATTATATGACATCCAAATATCTCCCACACGCCCCAATTTTGTTGATTCATAGAGTGAGCCACGTGAAAAAAAAGGTGCACCAAATAACCAAATGAATAAGTTCAATGGGGTAATAGGGCGTTAGTTAAGTTAAGGTGTGTCTCTGAAATTTAA	..((((.(((.(.(((((((((((((.((((((.(((((((((((((((.(..(((.((((..((((.((((((((((((((((........))))............((((.....(((((((......)))))))......))))...)))))))))))).)))).......)))).)))..).))))))))))))))).)))))).))))))))))))).).))).))))..
novel_mir_168	AGAAGTTATGATCGTTTGAAGTT	SL2.40ch04:50618531:50618694:-	3p	-27.8	TGGACAACGTAACTTCAAAAGGTCATATCTCACTCATCCGGACTCGAAAATTGGCAAAATCTACGGATTCGAAAAGATAAGTTAAAGATCTTTCCTATGTTATATTTATCACACCTAAGTCATCCTATTCTAGAAGTTATGATCGTTTGAAGTTGACTCAAAAC	.........((((((((((.(((((((.(((.......((((..((...(((.....)))...))..))))....((((((((((.((....)).....))).)))))))......................).)).))))))).)))))))))).........
novel_mir_169	TCTGATTGTATAAAGCGAGAGAA	SL2.40ch04:53051645:53051731:-	3p	-20.4	CCACCCTCGCCTCTCTCGCTTATATAAACCGAAACGAAATGTATAAATTGTGAATCTGATTGTATAAAGCGAGAGAAAATTATATAT	...........((((((((((((((((.(.((.((((..........))))...)).).)))))).))))))))))...........
novel_mir_170	AGAGACACATATAAACTTAACTA	SL2.40ch04:53511623:53511807:-	5p	-28.16	CCCAAATCATAGAGACACATATAAACTTAACTAGAGTACTATTACCCGCCTAAACTAATTTAAAATGAAATGAATACACCACGAACGCAGACATGTCCTAGAAAGAATGCACACTCTCTTGAAGGCAAGTGATGAGTGCACAAATTGGACATATGTTATTTTTAAATTTGTCACTTTGTAATTAG	.......((.((.((((.((.((((..((((..(.(((....))).).............................................((((((.........(((((.(((.((((....)))).)).).)))))......))))))..))))..)))).)).)))).)).)).......
novel_mir_171	TTGGTTTGACTTGGTTTGGTATT	SL2.40ch04:54961498:54961581:-	3p	-21.8	GCATGTTTGTGGAACCAAACCGCAAACCGAAAAAAAAATCCAACTAGTGGTTTGGTTTGACTTGGTTTGGTATTGGAAAAAAAA	.....(((.(((.((((((((.(((((((((........(((.....))))))))))))....)))))))).))).))).....
novel_mir_171	TTGGTTTGACTTGGTTTGGTATT	SL2.40ch05:13549477:13549572:+	3p	-26.2	CGGTGTACAAAACCAAACCAAACCGCACACCGAGTAAAACCGAAAAGAAACCCGACTAGTAGCTTGGTTTGACTTGGTTTGGTATTGGGAAAAACC	.(((...(((.((((((((((....((.(((((((.....((..........)).......))))))).))..)))))))))).)))......)))
novel_mir_171	TTGGTTTGACTTGGTTTGGTATT	SL2.40ch07:2823891:2824109:+	3p	-47.2	AGGTATGGCCAATATCTATTTACTAATTAAGGAATAGCGTGAGCTCTAGTTAGCTAGGAAATGGCACCCTATGTGTAGATAGAGCAAAATAAAATACTTTTCTCTTATTAATATGTTATTTTCGTTAGGGGTGTATAAAATCGAATCGAAAATTAAATCAAATCGAAAAAAAGCCTAACTAGTGGTTTGGTTTGACTTGGTTTGGTATTGGAAAAAAAC	((((((.....)))))).....(((((...(((((((((((.((((((....((((((.........)))).)).....))))))..(((((............)))))..))))))))))).))))).(((.......)))...((.((.((((((((((.(((((...(((((........)))))..))))).)))))))))).)).)).......
novel_mir_171	TTGGTTTGACTTGGTTTGGTATT	SL2.40ch10:8526407:8526550:+	3p	-23.32	TCCTCATTTTGGTGACTAGATTCAAAGTTATGATTAGGGGTGTAAAAAAATCGAACTGAAAATCAAATTAAATTACAATTAAATTAAATTGAAATAAAAATTGACTAGTAATTGGTTTGACTTGGTTTGGTATTGAAAAGAAAT	.((((.(..(.((((((........)))))).)..))))).........(((((((..(...(((((((((.((((.....((((.............)))).....))))))))))))).)..))))))).............
novel_mir_172	TGAAGATGCGGCGAAGACAAGTT	SL2.40ch04:56394517:56394772:-	3p	-71.6	CATCAACAGTCTTGCTTGCGTTGCTTCATCGCTTCTTGGCGGATGACTTCTTAGCAGTGATCTTCTTAACCAGAGATCACGTCTGCTAAAATTGTTTCATGATACAATCTGTCGTTTTTCAAAATATACATATTCATGTGTACCCTAATAGATCGTAGGAGGAGGAGTCCTACATAGACAAGGTTTTTTTGATGTGACAAAGTTCAGTTCTAGTTGAAGAAGTTGAAGATGCGGCGAAGACAAGTTCGAGTTGAAC	..(((((.(.(((((((.((((((.((.((((((((..((....((((..((((((((((((((........))))))))...))))))..(((((.(((.(...((((((((...........(((((((....)))))))............((((((.......))))))...))).)))))....).))).))))).....))))...))..).)))).))).)).))))))))).))))..)..)))))..
novel_mir_173	AAGCAAATCGGTATTGTACAATT	SL2.40ch04:58956428:58956638:-	5p	-53.6	TGACCGTTAAAAGCAAATCGGTATTGTACAATTATTTGTAGATATTCGAATTAGAGTCCGACTATTTTGATTTTTTATTAAAGATTTTTTTGTATTCACGATTCGAATTTGAGATCTACGATGAAGGAAGGAGCATCTCAATCTTATGCACCACATTCGCTGGTGGTGGTGGTGTTTGTTATGTGTCAATAAAGAATTGTTTTACGTTTAT	(((.(((..(((((((.((..(((((((((.....((((((((.((((((((.(((((.((.(((...(((((((....))))))).....))).))..))))).))))))))))))))))......((.(((((((.(.........((((((........))))))).))))))).)).)))).)))))..)).)))))))))).))).
novel_mir_174	TCGAGATGAGATAGATAAGGATA	SL2.40ch05:5899470:5899789:+	3p	-74.7	GTGGGTTGAAATGTCTTGTTTGTCTGGCATTTGATAAATTCTTTTCACCTTTTTAAACATACTTAGTAGGTGTTACGATCAACTTAGACTGCTGTAAATACCTGAAAATCCCTTTTGGGAGTGTTCGATGAATTTGCTAGTATTGGTTACAATCCAAGACACTTTTGTAACAATTCGTTATATGTAACCATTGTTTTTAGGCAAGTGTGTATCTTCAATGCATTTTTTTTGTGTTTGTAAAAGAGTATTTCTGTTTGCAGGAAAGATATATCGGAAAAAGTTGGTTATCGAGATGAGATAGATAAGGATATATCACCTTC	..((((.((.(((((((((((((((.(..((((((((..((.(..(((((..((((......)))).)))))..).)).((((((....((((((((((.(.((((..((((....))))...))))..).)))))).))))...(((((((............)))))))..((((.(((((......(((.((((.(.(((((.((((((.....))))))....))))).)....)))).))).((((((....))))))..))))).))))..)))))).)))))))).).)))))))))).))))).))))))..
novel_mir_175	ATGCGGACAAGCACAAAAGTATA	SL2.40ch05:9790732:9790925:+	3p	-45.6	AGTAACCATTCTACTTGTGTTGGCTTCCATTGTTTTCCCCAAAAAATATAGTTATCGCAAATCAAAGTAAATCTTTTTTGATGTGGAAGTTCAGACTTTGCTGCAACCACAGAGCATACTCAGATAAAACCTTGGCTCTGAGACCAGTTTGTTGGGAAAAAATGCGGACAAGCACAAAAGTATATATGGTAAAA	....(((((..((((((((((...(((((((.(((((((...............(((((..((((((........))))))))))).....((((((.((((..........))))..((((((............))))))...))))))..))))))))))).)))..))))))..))))...)))))....
novel_mir_176	AGATGACAAAAGGGTAAGTAGAA	SL2.40ch05:11717079:11717296:+	3p	-38.54	TGGTAAAATAGAAAATTTATTGATTTTGTCTTTTATTAACATTTTTATTAATAATTAAAAATAATTATGAAGATAATTATGACTTGACATTAATATATATGACATGTCATCTATGTAATGGAGAATGAGCTACACACCTAGTTGGAGGGATTTAAAAGTCTTATTTTAATTGAGTTCAATAATTCAGATGACAAAAGGGTAAGTAGAAAGGTTTACAG	..(((((.......(((((((..(((((((.(((.....(((..(((((.(((((((....)))))))...)))))..)))..((..(((((.((((.((((....)))).)))))))))..)).((((((.((..((.....)).((((((....))))))........)))))))).......))).))))))).))))))).......)))))..
novel_mir_177	TATGCAGGATAGAAGGTGGAATA	SL2.40ch05:20694511:20694716:+	5p	-31.23	ATTATTATTATATGCAGGATAGAAGGTGGAATAATAATAATTGAATAACTAAACCCTGCATAAGGTGTATATAGAAAAATACATAGATTCCCTCATAACTAGCATTACTAATACCTGTTATAACTCGATCCAACTACCAAACGACCCCCAAGTGCTATAGGATTATTCTCCAATGTCCATTTCTTGTACCTTAATATAATGATTCT	...((((((((((..((((((..(((((((...........................((((...((((((........)))))).((((.....(((((.................))))).....)))).....................))))....(((......)))....)))))))..))).)))..))))))))))...
novel_mir_178	TTTTACGCGAGAAAGGGGGACCA	SL2.40ch05:30149573:30149897:+	3p	-81.9	ACCTAGGTTGGGGCAAAAACTCCAAAATCCAAAACATTGGTTTTTCTTCCTCTCCTTTATGTCGAGTGACTTCGTACCTCTCCTTTTAGGCGAGCTACTTCATTCCAAACCTTTCTCTAATAATAAGGTAAGCTTGAAAGACGCTGCCCTTTAAATTTAAAGGAGCGAGCACAGTGAACTATAATTGTGAAAATATTGGAAGATCTGACCAAAGAAGGTGACATCCCTGTAGATTCATTTTCATGGTTCAATCCTTCCCAGTAAAATGTGACGTGTTCAAATTCTAATCGCTTTTTACGCGAGAAAGGGGGACCACCCTCTAAGC	.....((((((((......))))))...))......((((((..((((((.((((((((....((((((....(((.(((.((.....)).))).))).))))))...................((((..(((.........)))..))))......))))))))....((((((........))))))........))))))...)))))).((((((((.(((......))))))))))).((((((...((((.((.((((((.((((...(........)...)))).))))))..).).)))).))))))..........
novel_mir_179	TCGTTTTGAACGATGACGTCTT	SL2.40ch05:30174894:30175132:+	3p	-50	TGATTCATACAATAACTCATAAATTTTTTCATGAGTGGCTTCATCCAGTTCTAAAGCTTTAAGTTTTTCCACCTTACAATTTGGAGCAATGTGTCCATACTTTCCACATTTTCAACATTTAATGTCTTTCAGATCTCTTTTAGAGAATTTTTTGGCAAATTTGGTCGCCTTGCGATGAGCTGTTTTAGCTTCCTTCTTTTCCATATATCGTTTTGAACGATGACGTCTTTTGTAGGATC	.(((((.(((((..((((((.((....)).))))))(((.(((((..((((.(((((..((((.........)))).....((((((((.(((.(((...((((((........((((...))))........((((.....))))......))).)))..))).))).))))...((((((...))))))........))))......)))))))))))))).)))..))))))))))
novel_mir_180	AGAGGCTTCATAGATAGACAGTT	SL2.40ch05:30191313:30191501:+	3p	-40.49	ACGAGGATCGGCATCCAGCGTGCTGTTGATTGAGTTGAGCACTCCAGAGTCAGTTGGTGAGCCTTCTTGCATCGCGGAGGACCCTTTTTACCTATTTTTCAGTAATTTTCTTTATTAGTTTGTTACAGGGTTTGTCCTAACATCCATCTCAGTCTTAGAGGCTTCATAGATAGACAGTTAGATTTTAAT	...((((((.((.....))..((((((.(((..((.((((.(((.(((.(.((.(((((.((......)).....((((((((((................(((((...((.....))...)))))))))))).)))...)).))).)).).)))..))))))).)).))).))))))..))))))...
novel_mir_180	AGAGGCTTCATAGATAGACAGTT	SL2.40ch05:30191459:30191725:+	5p	-61.6	TCTCAGTCTTAGAGGCTTCATAGATAGACAGTTAGATTTTAATCCTTTGATCTTTTCATTATCTTTCTATTTGTTAAGACTTGGGTTGCCACTTTAGGCTAGTTGAATCCTTAATCTTTAAAACATTCTTAGTTTTTTTTCAGTTCAGTTAAGTTTGATTATTATAGTTATTGATTGTTGTATTCCGCTGAGTTAAATAAGTCAGGCCAAGGGTCCGCTCGAGGCCAACAATGAACTTCGAGTGCTGGCCATGGTGTAGACTGGGGT	(((((((((..(((.(((.(((((((((.((..(((((..........))))).........)).))))))))).))).))).......((((...((((((..((........)).......(((((..(((((........((((((..(((.((((.((((.......)))).)))).)))..))))))............((((..(((....)))..))))......)))))..)))))))))))..)))).))))))))).
novel_mir_181	TCGAAATCTCAGAGACACACCTA	SL2.40ch05:49060609:49060810:+	5p	-50	TAGATTATTATCGAAATCTCAGAGACACACCTAAACTTATTACCCCTAAACTTCACTATGTGTGTACAAACATAACAAACTTGGGTAGTTGAAGGTGGCAAATAAGCACAAAAGATGCACAAAAATAAACTAAAATGATATAAGGGGGTAATAATATTTTTATTAAGTGTAGGTGTGTCACAGGGATTATGGCCATAGACTT	.((.((((..(((.((((((.(.((((((((((.(((((((((((((...(((((((((((((......))))...........)))).)))))...........((((....).))).........................))))))))))............))).)))))))))).).)))))).)))..)))).)).
novel_mir_182	TGAACAGTAAGAACTAGCATT	SL2.40ch05:50121789:50122083:+	5p	-50.1	CATATCATAATGAACAGTAAGAACTAGCATTTTCAACCTGCTCCCATATCGTAACACTTCAAAACGTACCAAAACTTGATTAATTCATCATCTCCGTTATTATGGACAGTTGCCTTCAATTCAAGAAAAATAGGATCTTTGTCTTGATTTTCTTTCACTTTAGACACTAATGATAACTCAACCCCATTCGTCACCACTATCCCTCTTTTTATGCAATCCATGAGTTGGACTCCTAGGCGTGCAAGTCTATACACTTCTTGTGCTAGTTCCTTTTATTCTTCCTCAAGATGAACGG	....((((...(((.(((((((((((((((......((.(((((((((..(((((..........((......)).((((......)))).....))))))))))...(((((.........(((((((.((((((....)))))).)))))))........(((...((((............)))).)))....................)))))....)))).)).....(((((......)))))..........))))))))))...))))).)))......))))....
novel_mir_182	TGAACAGTAAGAACTAGCATT	SL2.40ch05:51644275:51644450:+	5p	-34.96	CATATCATAATGAACAGTAAGAACTAGCATTTTCAACCTGCTTCCACATCGTAACACTTCAAAACGTACAAAAACTTGATTAATTCATCAGTCCGTTCTTATGGACAGCTGCCTTAAATTCAAGCAAAATAGGATGTTGGTCTTGCGTTTATTTCACTTTATACACTAATGATAAC	..(((((((((((((.((((((.((((((((((.....(((((.................................(((.....)))...((((((....))))))...............)))))....)))))))))))))))))))))))...............))))))..
novel_mir_183	TTGTTCCACTGTAGTTTGGGTT	SL2.40ch05:53777873:53777980:+	3p	-24.74	TTTTATACTTTGTTGGGTGACTCAAGATTAGAGTCGTGCACGACGAGAGCCTTTTATCAATTTCTTGGGTTAAATGTTGTTCCACTGTAGTTTGGGTTATGTATGATA	..((((((........((((((((.(((((.(((.(.(.((((((..(((((..............)))))...)))))).))))).)))))))))))))))))))..
novel_mir_184	GAGGCTGTGAGGTGGTGGGTTCA	SL2.40ch05:53913925:53914056:+	5p	-57.6	CGCTGAGGATGAGGCTGTGAGGTGGTGGGTTCAAACCCCCACAGCCTTTCTATCTTCATTATCTTGAAAAGGGGCGAGTGGCTGTGAGGTTGTCGGATTGGATCCCCACCGCCTCACTTCTTTTTCTTAATT	...((((((.((((..((((((((((((((((((.(((((((((((.(((..((((((......)))..)))...))).))))))).)).....)).)))))..))))))))))))).)))).))))))...
novel_mir_184	GAGGCTGTGAGGTGGTGGGTTCA	SL2.40ch12:41614103:41614325:-	3p	-88.8	GATGTGGGTTCGAACCCCCACAACACCTTTTTATTTTTTATTAACATAACATTGCTCGTTTTCGCCCGAACCAAGAGGTTGTGGGATCAAACCCCCACAACCTCTTTTATTTTTGTTATTTATTTCGCTGGAAAAGGGAGGTTGTGGGTTCGAACCCCCACAACCTCCTTATTTTAATTTAAATTCGCTAGAGGCTGTGAGGTGGTGGGTTCAAACCCCCACA	..((.(((((.((((((((((.((((((((......((((.....((((((....(((........)))...(((((((((((((........))))))))))))).......)))))).........(((((.((((((((((((((........)))))))))))))).)))))...))))......))))).)))...)))).)))))).))))).))..
novel_mir_185	TATTCTTGTAGTTTCTAAAGACA	SL2.40ch05:57723982:57724184:+	5p	-28.6	TTTTTTTTCTTATTCTTGTAGTTTCTAAAGACACTGATTTTTTTATTCACTTTGTAAATTTTGAAGAATTGAATTATGTTATGTTGAGAATATGATCCTTTTTTCCTCTTCAAATCATATATAACTAAATCTTCTTAATATTTTACTTGATTAATTAACCATAATTTTATGTCTTTTTGTTATTATTATTGTAAGGATTGTTT	......(((((((....(((((..(.(((((((..((((...(((.(((....(((((.....(((((..((.(((.(((((((((((((...((........))...)))...))).)))))))))).))))))).....))))).))).)))........))))...)))))))..)..)))))....)))))))......
novel_mir_185	TATTCTTGTAGTTTCTAAAGACA	SL2.40ch07:16927662:16927870:-	5p	-30	TTCTTTTTCTTATTCTTGTAGTTTCTAAAGACAGTGATTGTTTTTATTCTCTTTGTCTCTTTGTAAATATTGGATAATTGAATTATGTTATATTGAGAACGTGATCCTTCTTTCCTCTATAAATAATAACTAAATATTTTTATTATTTTTGCTTGATAAGTTAACTATAATTTTATGTCTTTTTGTTGTTATTATCGTAAGGATTGTTT	......(((((((....(((((..(.(((((((..((((((..(((.....((((((.....((((.....(((.....(.((((((((........)))))))).).....))).....(((((((((..........)))))))))))))..)))))).)))..))))))...)))))))..)..)))))....)))))))......
novel_mir_185	TATTCTTGTAGTTTCTAAAGACA	SL2.40ch07:50646891:50647097:-	5p	-24.91	TTTTTTTTCTTATTCTTGTAGTTTCTAAAGACACTGATTGTTTTTATTCTCTTTATCTGTTTGTAAATTTTGGAGAATCAAATTCTGTTATGTTGAGAACGTGATCCTTCTTTCCTCTTCAAATCATAACTAAATATTTTTATTATTTTTGCTTTATTATCTAACTATAATTTTATGTCTTTTTGTTGTTATTCGTAAGGATTATTT	......(((((((....(((((..(.(((((((..((((((....(((((((...................)))))))...(((..((((((((((((....((....)).....)).))))..))))))..)))...............................))))))...)))))))..)..)))))..)))))))......
novel_mir_185	TATTCTTGTAGTTTCTAAAGACA	SL2.40ch12:51897115:51897323:-	5p	-30.5	TTCTTTTTCTTATTCTTGTAGTTTCTAAAGACAGTGATTGTTTTTATTCTCTTTGTCTCTTTGTAAATTTTGGAGAACTGAATTATGTTATGTTGAGAACATGATCCTTCTTTCCTCTTTAAATCATAACTAAATATTTTTATTATTTTTGCTTGATAAGTTAACTATAATTTTATGTCTTTTTGTTGTTATTATCGTAAGGATTGTTT	......(((((((....(((((..(.(((((((..((((((..(((.....((((((.....(((((....(((((...(.((((((((........)))))))).)...))))).................((((....))))...)))))..)))))).)))..))))))...)))))))..)..)))))....)))))))......
novel_mir_186	GAAATTCTGAATGACAAACGGTT	SL2.40ch05:59809360:59809488:+	3p	-27.9	GTCTGGCTTAAATCATGTGTGCATCAGATTTCAAAAACAAGTATATCGAATTTAGTAATTTCAATAGCGCTTTTAAATAAGGCCGAGATGAGCTGTGAAATTCTGAATGACAAACGGTTTGAGTGTTAT	.....(((((((((...(((.((((((((((((......(((.(((((((.........)))....(.(((((.....))))))..)))).))).))))).)))).))))))...))))))))).....
novel_mir_187	TGGTATATGACCTTGCAATTCA	SL2.40ch05:60646155:60646280:+	3p	-62.4	GTTGAATATATCTCATAATGAATGCAATGTCATATACCATCAACACTTGGAAACTCAAATTGAGGTTAAATCTCGGAGTGATGATGGTATATGACCTTGCAATTCACTATGAGATAAGTTCAACGT	(((((((.(((((((((.(((((((((.((((((((((((((.(((((.((..(((.....)))........)).))))).)))))))))))))).)))).))))).))))))))).)))))))..
novel_mir_188	ACAGTGGGGACGAGTTGAGGT	SL2.40ch05:61475649:61475796:+	3p	-59.9	ACATCTAGACATCTCAACTCGTCTTCATTGTGTCACTTGAACACTCCAATTTACAAAATGATCATCTAGACACCTCCAAAATTTATGGGCTGCTTCAGCATTGGCTGTCCACGAGACACAGTGGGGACGAGTTGAGGTGTCTACTAGA	.....(((((((((((((((((((((((((((((........................((.((.....)))).............(((((.(((........))).)))))...))))))))))))))))))))))))))))).....
novel_mir_189	GCAGCACCATTAAGATTCACA	SL2.40ch05:64339672:64339773:+	5p	-42.6	ACTTGCTAGTGCAGCACCATTAAGATTCACATAGAAAATATGGAACGAAATTTGCTCAATTTTTCAATATATGAGAATCTTGATGATGCTGCATTGGCAAAT	..((((((((((((((.(((((((((((.(((((((((....((.(((...))).))...)))))....)))).))))))))))).))))))))))))))..
novel_mir_190	CAGCTGACGACTCGTTGATTCT	SL2.40ch05:2723806:2723912:-	5p	-45.9	GCTAAAAACACAGCTGACGACTCGTTGATTCTCAAACATATCAAGAAGCATTTTTTGAAATTGGTGTGTTTAAGATTCAACGATGCGTGAGCTATGTTTGGCTAGCG	((((.(((((.((((.(((..(((((((.(((.(((((((((((....((.....))...))))))))))).))).)))))))..))).)))).)))))...)))).
novel_mir_191	TGAAGGTCCGAGGTTGAGGTT	SL2.40ch05:3809820:3809891:-	5p	-31.6	ACGTTATAGATGAAGGTCCGAGGTTGAGGTTGGTTAAAACAACATCATCCTCGTACCTTCATCGTCTTACTA	........(((((((((.(((((.(((.((((.......)))).))).))))).))))))))).........
novel_mir_192	GGGGCTTGAGAAATATAGGTA	SL2.40ch05:7150210:7150455:-	5p	-78.73	ATTGATTTGTGGGGCTTGAGAAATATAGGTAGGGGCGGTCAGGGGCGGATTTAAATTCAACCAAGGGGGTTCATCCGAACCCCCATCGTCAAAAAATTACACTAAATATACACGATTAAATTTTAAATATATGTGTATATATATGTCATGACCAAAATCTACACCCCAGACGAGACCGGCGTCGTTGACCTCTCAGAGGTCGCAGACAAGCCTACTTATGTCATTCTTACTTTACATACGTTAATT	((((((.(((((((..(((((((((((((((((..(((((.((((.((((((............((((((((....))))))))...((((.......(((.((.(((((((((.................))))))))).)))))..))))..))))))...))))......)))))..(((..(((((((...)))))))..)))...)))))))))))..)))))))))))))...)))))).
novel_mir_193	AGGGGTGGGCATTCGGTAATTCA	SL2.40ch05:7601428:7601502:-	3p	-28.7	ATAGCCATTGAACTCCGAGGGTTCATTCTTAAGTACTCTCTTAGGGGTGGGCATTCGGTAATTCAGTTCGGTTTT	..((((((((((..(((((.(((((((((((((......))))))))))))).)))))...))))))..))))..
novel_mir_194	TTTTCCAAAGGATTGTGACATTT	SL2.40ch05:9961565:9961653:-	5p	-30.6	AAGTTGTGACTTTTCCAAAGGATTGTGACATTTTCGATGAGTTGTGACTTTTTCGAAGTGTTGTGATTCTTTCAAAGGGTTGTAATTTT	((((((..((((((..(((((((((..((((((.(((.((((....))))..)))))))))..)))))))))..))))))..)))))).
novel_mir_195	AGTAAAATGAGTTGGATATTTCA	SL2.40ch05:10380423:10380559:-	3p	-36.1	TGGGTCGGATAGTTAGGGAATAAGTGAACTCTTTCTCTTTTAATATAAATGTCAAGTGATAATATATATAAATGATGTGAAATCTCATTTGACATTTAAAGAAAAGTAAAATGAGTTGGATATTTCAAGTTGACCAA	..((((((........((((((..(.((((((((..(((((....((((((((((((((.....(((((.....))))).....))))))))))))))...)))))..))).))))).).))))))...))))))..
novel_mir_196	GACTGAGGCAGGGGTATGACGA	SL2.40ch05:17112749:17113063:-	5p	-94.29	GAGGTTTAGAGACTGAGGCAGGGGTATGACGAGTTTGACAACAGGATCCAGAAGAAAATCGAGAGGATGTGATACGAGAGTCTAGAAGACAAAGGACCTATGGGTGAAGGTTTTCTATATATGCTGAGGTATATGTTTCAGCAACACAAAATCTAGAAAGACGACAGAGCGGGACCATTCGGAGCAGCATAGTGGGCATCACCCCTGCACGGGTTTTTACTTGTATTTACACTGCTTTAGCCCCTGCTTGGGCCTAATTTTGTTGCACATTCGAATGGACCCTGCCTGAGTTTGTCTTTATATTTGTTTCCCTCT	((((...(((((((.((((((((.(((..(((((.((.(((((((((((.........((.(((...((((..((....)).((((((((.....(((....)))....))))))))....((((((((......)))))))).))))...))).)).........(((((((.....(..((((((..(((.(((.....)))))).((((((....)))))).......))))))..)..))))))).))....))))))))))).))))).)))..)))))))).))))..))).............)))).
novel_mir_197	AAGAACTATTAGATGATGAAACA	SL2.40ch05:30445897:30446115:-	5p	-36.36	CTCCCCACATAAGAACTATTAGATGATGAAACACAAAGTGTGCTAGATTAATATTTTTTATCCAATTTATAAAGGGAGAAATTAAGTACATGAAAGGTTTGTGCATAAATGTGTTTAATGGTAGAAGCTAAAAGTTTTAACAACCAAATTCATTAAGAAATGGAAAATGATAAGTTGTAACATCTAATCATGTATTTGACCTAGTTTAATTGTCATTAT	(((((...(((((((.((((((....((..((((...))))..))..)))))).)))))))............)))))...((((((((((((..(((((.(((.((((....))))...))).)))))....(((...(((((.....(((((...........)))))...))))))))......))))))))))))....................
novel_mir_198	TTACTGTGAGTAACGTTTAGGAG	SL2.40ch05:41504813:41504898:-	3p	-45.8	GTAACGTTATACTCCTAAAACGTTATTTTCAGTAACGTTTTACTCCTAAAACGTTACTGTGAGTAACGTTTAGGAGTAAAACGTTA	.(((((((.((((((((((.((((((((.(((((((((((((....))))))))))))).)))))))))))))))))).)))))))
novel_mir_199	AGAAGATAGTGGAGTTTTTAT	SL2.40ch05:44814124:44814408:-	3p	-75	GGACATCTATACAGATCATAAGAGTCTCCAATATATCTTTAAACAGAAGGATTTGAACTTACGAAGAGGCGGTAATTAGAGTTGCTAAAGGATTATGACGTTGATATTTTATATCATCCAGGGAAAGCGAATGTTGTAGCTGATTCTCTTAGCCGTAAGTCCATGGGTAGCTTGACAGATGTACAACAATAAAGGAGGGAGATGGTTCAGGAGATTCAGCGGCTATCCAGCCTTGGAGTTCGTCTAGCTAATTTAGAAGATAGTGGAGTTTTTATTCGAGAGGTT	.(((.(((.....((..(((((((.(((((...((((((((((.((..((((..((((((.....(((((.(((((....)))))....((((((..((((((((((...))))).((....)).....)))))..))(((((.((((((((((((...(((.....((..(((((....)).)))...)).....)))..)))))).)))))).)))))....)))).))))).))))))))))..))..))).))))))).)))))))))))))).))).)))
novel_mir_200	TTTATGAAAGATTGTGACATTTT	SL2.40ch05:46226660:46226791:-	3p	-36.54	CTGAAAAATGAAGAGTTGCTTCTTTTATGAAAAGTTGTGACTTTTATGCAATGTTGTGACTTTTATGAAAAGTTGTGACTTTTATAAAAAGCCGTGACTTTTATGAAAGATTGTGACATTTTCAAAAAATTG	........((((((((..(.((((((((((((.((..((.(((((.......((((..(((((.....)))))..)))).......))))).))..))))))))))))))..)..)).))))))........
novel_mir_201	AGGTTGAGGGGTACTTGTGTATT	SL2.40ch05:54136760:54136966:-	5p	-40.85	GTATAGGTTGAGGTTGAGGGGTACTTGTGTATTTTCCCCAAATTAAATGTATTGTCCATCAATAGACATAAGATGATATATAATGTGACATATAATATATTTTATTAATATTAAAATGTCACACCAACATTTATTATTATTTTCTCTATTTGCTTTAAATATTTACATTCGTAACTCATATATAATTACCTATTCAACTTTTATACT	(((((....((((((((((((((.((((((((................(((((.......((((((...(((((((((.((((((((((((.....(((((.....)))))....)))))))).......))))))))))))).)))))).......)))))((((....))))...)))))))).))))).)))))))))))))).
novel_mir_202	ATACAATATAGGATACTGATTTA	SL2.40ch05:58762898:58763003:-	3p	-24.9	TTAATGATGTCAATACAGTATATTATATTGATTTAGTATCATTTAAACGAAATTATCAATCTTAATAATACTAATACAATATAGGATACTGATTTAGCATCAACCA	....(((((..((..((((((.((((((((..(((((((.(((.....((.....))......))).)))))))..)))))))).))))))..))..)))))....
novel_mir_203	ACCAGATGGTAAGCACTAGGCGT	SL2.40ch05:61107258:61107414:-	3p	-51	AATCCTCCTCCCTTTGAGCTAGCTTTTGGGGTGTGAGTTAGGCTTAAGACCTAATTTCACATGGTATCAGAGCAGGGTCCATCTCAGCTGATGTTGGGGCCCCCAAAATCAAAATTGCCCACACACCAGATGGTAAGCACTAGGCGTGAGGTGGGGT	.(((((((((((((.(.(((.((((((((.(((((.((...((((...(((...........)))....)))).((((((....((((....))))))))))..............)).))))).))))).))).))).).))).).)))).)))))
novel_mir_204	GTGCGATATTGGAGTAGGTAG	SL2.40ch05:61250360:61250513:-	3p	-81.8	GCCCAATGTCGCGCTACCTACTCGGATGTCACACAACTAATTATTGGGCCGAGGCTGGGTCCCAAATCAACCTTTGTGAAAGCTTTCCATTTATGTTGCTTCTTCTCGGCCCAATAATTACTTGTGCGATATTGGAGTAGGTAGCGCCGTTGGG	.(((((((..(((((((((((((.((((((.(((((.(((((((((((((((((..((((..((...........((....))..........))..))))..))))))))))))))))).))))).)))))).))))))))))))))))))))
novel_mir_205	TCCGGATATAGGTTAGGGGGC	SL2.40ch05:62066026:62066216:-	3p	-106.1	ATAGAGAAAATAGCCAAAAGCCCCCTAACTTATATCCGGATTTTCAACCACACTCTTCAACTTCACTTGAGTCCTATCACCTCCAGGGAGATGGAATTTCAGTTTTAAATAGTTCACAGGGTGATAAGACTCAAGTGAAGTTGTTGGAAATCCGGATATAGGTTAGGGGGCTTTTGGATTTTTTCTCCGTC	...(((((((...(((((((((((((((((((((((((((((((((((..........(((((((((((((((.((((((((.....(((.((((((....)))))).....)))...)))))))).))))))))))))))))))))))))))))))))))))))))))))))))))...)))))))....
novel_mir_205	TCCGGATATAGGTTAGGGGGC	SL2.40ch05:62066036:62066207:-	3p	-97.7	ATAGCCAAAAGCCCCCTAACTTATATCCGGATTTTCAACCACACTCTTCAACTTCACTTGAGTCCTATCACCTCCAGGGAGATGGAATTTCAGTTTTAAATAGTTCACAGGGTGATAAGACTCAAGTGAAGTTGTTGGAAATCCGGATATAGGTTAGGGGGCTTTTGGATTT	....(((((((((((((((((((((((((((((((((((..........(((((((((((((((.((((((((.....(((.((((((....)))))).....)))...)))))))).))))))))))))))))))))))))))))))))))))))))))))))))))....
novel_mir_206	GCCTGGGGCTGCTACAATCAA	SL2.40ch05:62505992:62506115:-	3p	-54.9	TTTTTTCAAATTGGTTGTAGCAGCCTCAAGCTACCTGGATTATAAATTATTTTTTTGATGACAAAAGAAATATAAAAAAATATATTCCACGTAGCCTGGGGCTGCTACAATCAATTTGTAATTC	......((((((((((((((((((((((.(((((.((((.((((...(((((((((.......)))))))))........)))).)))).))))).))))))))))))))))))))))......
novel_mir_207	AAGACAGATGTAAGATTTAAATT	SL2.40ch05:62776275:62776600:-	3p	-54	AGAGATTTTTAGTCCCTTATGGATGTCTCTTATCTTATTTATTTTGGAATAGTAATATAGTTTATTAATATTGAACCACTAATTCCACCCAACAAAAATATTGTCGCTAAAAGAATATATTTACAAGTATTATCATTAATTAATTATTTTCAAGGATCATTTTTGGTTTAATTAATATTAAAAATTTTCAATGTGTAAAACTTGAAAATTTTAAAAGATCTAACTCTGTATATAAAGTGCTATCAATTATCACTTAGAATAGTGCTACATAATTTTAGAAAGAAAAACACAACAAGACAGATGTAAGATTTAAATTTTTAATCTCA	.(((((((((((...((((((..(((((................(((((((((......(((((.......))))).))).))))))................((.((((((.....(((.(((((((...(((....((((((((...(((((((...)))))))..))))))))....(((((((((((.((.....)))))))))))))....)))...))).)))).))).((..(((((............).))))..))......))))))...))...........)))))..))))))..))))).....)))))).
novel_mir_208	ATCTCCCGACTCATTCATTCA	SL2.40ch06:1551770:1551870:+	5p	-40	GATTTGAATTATCTCCCGACTCATTCATTCAAACGCAATAGGAAGTATGTAATCTTATACTATTGTGAATGTGTGAATGATGCGGGAGATAAATTCTCTCC	.....(((((((((((((..((((((((.((..((((((((.(((........)))...))))))))..)).))))))))..)))))))).))))).....
novel_mir_209	CAGGATTTAATAGGAATGTGCTA	SL2.40ch06:1654487:1654794:+	3p	-52.38	TTAAAAATATGTGATTTCTGTTATTTGTCTTTAGTTTTTATTATATGGTGTAGTTTTTTATGTTGCATAATTTGATTTTTAAACTACACATTATTGTCGGTCATGTATTTATTGAAACTTTCTCGATGTTTCTTTTTTATTTTTTTCATTTTCGCCACACCCAACAACGAAGGTAAATTATCTCATTATTTAATATTTAATGAAAATTAAAATTGTCTAGTTATCGATAGAGTTGTCAATATAGGCTAGACACATTAGGTTGGTCTAATTTAATCCAGGATTTAATAGGAATGTGCTAAGATTTTTTG	..((((((..(((((((((((((...(((((..(((...((((.((.(((((((((.........((.....))......))))))))).(((.(((..(((..((...((((((((((((.((((((...((.....(((((....(((((((.............)))))))........((((((.........)))))).....))))).....)).)))))).)))))).))))))...))..)))))).)))....)).))))..)))..))))).)))))))))).)))....))))))..
novel_mir_210	ATAATAGTGGAGGATATCTTTGT	SL2.40ch06:2775705:2775897:+	3p	-44	TTTAAAACTTGCATTAGTTATACACTCTACTGCGTATTAAGGTGTGTATTGCTAATACAATGAATTTTATAGGTATTAGCAATGCAATGGTTTTAATGCATGCATCAGCACGAATAAAGATCAAATTGTCCCTCAAAACCTTCTTTACATTTTTTCTATCATAATAGTGGAGGATATCTTTGTAAATTATTTT	........(((((..((.(((...((((((((.(((((((..(.((((((((((((((.((((...))))..))))))))))))))...)..))))))).(((....)))....((((((.....(((.....))).....)))))).................)))))))).))).)).)))))........
novel_mir_211	CACGAGGTAGACATTGTTTGGGC	SL2.40ch06:7207667:7207892:+	3p	-63.9	ACTTTAGTGGTGTTGACGACAGTCATAGTGCGTGAGGAAGATAACGAAGCGTGGCTTTATGCCGCTGTTTGGGTACATAATTTCTTTAAAAAAAAGGTATTGATTAGTCAAATCTCTTTTGTTTTAATTGTTCATGACTATGGGTTCTTTAAAACCCATGAGTTGTCCCTAGTTTTTGAAGTCTTCGTCTTTCCACGAGGTAGACATTGTTTGGGCCAGCTGTTCT	....(((((((.(.(((((..(((.((.(.((((.(((((((..(.(((((((((.....))))).)))).)...........(((((((((..(((....((((((.((((.....))))..))))))....(..((((((((((......))))))).)))..).)))..))))))))).....))))))))))).).))))).))))).).)))).)))....
novel_mir_212	AAAGAGCGAGTGTGGATAAGGCA	SL2.40ch06:12099725:12099983:+	5p	-64.14	ACTCTTGCCGAAAGAGCGAGTGTGGATAAGGCATAAGCTAGATAGTTTAGACGAGTGGGTGTCTGAGAGGATTCGATTTGATATGGGGTAAGTTGCCTAAAAGGGAATTTTCTTTCACCTAAAGCTTAGCCTATTCATCATAATCAAGCGAAATTAGAAACCGAAAGCATGTACCCACCACTTTTATCTTCACATATAGCGATCACACCCCAAGAACTCACTCCCATACTTGTTTCACATTTATTTTTTTGGATTATAC	.......(((((((((..((((((((((((...((((((....))))))...((((((((.(((..(.((....(((((((((((((.((((((.......((((((......))).)))..)))))).)))))..)))).))))..((.......(((...(((((...((....))..)))))...))).......)).......)))..))))))))))).....)))).))))))))..))))))))).......
novel_mir_213	TTAGACAGTGGTGCAGATCGTA	SL2.40ch06:13167620:13167718:+	3p	-22.6	TCAAAGTTCTCATATTATGATCAAACCAATTGTTAATTCTAATTTTGTACTTAACAAAATTGCTTTGTTAGACAGTGGTGCAGATCGTAATTGCATTGT	.(((.((......(((((((((..((((.((((((((..(((((((((.....)))))))))....))).)))))))))...))))))))).)).))).
novel_mir_214	GTGGACTCGCATTTAGGCCGG	SL2.40ch06:14763990:14764310:+	5p	-156.7	GTCCATCGATGTGGACTCGCATTTAGGCCGGTCGCGTGCTCGGGGCGTGTTGGAGGCCAACTTCTGCCCCCGTGCTTAGACATGCGGCGTGCGGGGGGGACGTGATGCGTGACACCCAGGCAGATGTGCCCTCGGCCAAATGGCTTCGGGCTCAAGTTGTGTTCAAAGACTCGATGGTTCACGGGATTCTGCAATTCACACCAAGTATCGCATTTCGCTATGTTCTTTATCGATATCTCGCCTCTCGCACGAGGGAGGAAGATGGCCTCCCGTGCGCATCGAGCGTGCGGCCGGACTTAATACGAATCCACATCGATAGTT	....(((((((((((.(((...((((((((((((((((((((..(((..(.((((((((.(((((.(((.(((((...(((((((((.((((((..((...((((((((.((..(((.......((.((((..((((....))))..)))).)).((((.(((....))).)))).......)))..))))))..)))).)).....)))))).)))).)))))......(((....)))......))))).))).))))).)))))))).)..)))..))))))))))))))).)))))..))).)))))))))))....
novel_mir_215	GAAGACAGACGCTCGGAAAGGTT	SL2.40ch06:15755495:15755650:+	3p	-37.7	TTTTCTCTAGAATATTTTCTGTTGTATGTTCTTACTGCTAGTGATCTTAAAAAGGGTTTTGGGGGTTAATTATTTGGAAGAAGTAAAAGAATGAAATACTCATTTCTTTTCCAATCGCCCCGCGAAGACAGACGCTCGGAAAGGTTCTCGAGATTC	...((((.(((((.(((((((.(((.(((.(((...((....((((((....))))))...(((((.......((((((((.(.....((((((.....)))))))))))))))..))))))).)))))).)))..)))))))))))).))))...
novel_mir_216	TTATGTTTTTATTCTCGGGGCTT	SL2.40ch06:20071846:20072171:+	3p	-77.67	GGCGAGGTGTAAGTCATGAGACACGGGGCTTAAGTCTCACGAATTTACGAAGTGTACTCTCATATATATTCAATTTTGTAGGTTTCTTACTTATAAAATAATAAAAGTAAATCTTTCAATGATTTATGATTTTTATTTGAGATAAGTATTAATAATCAATAATGAATAAAAAATGTACTATAATTATTATTTGAGAAATATCATTACATCAATAATAAAAATATGATTTAAAGCTAAAAAGATTTTAAAAAATAAAGTAAAAATGCCCGAGCGTACGTTTTGACACCCAAGACTTATGTTTTTATTCTCGGGGCTTACGCCTCAAG	...((((((((((((.(((((...(((((.(((((((..........((((((((((.(((.....((((((...(((...(((...(((((((.((((((.....(((((((.......))))))).....))))))...)))))))..)))...)))...)))))).......((((....((((((((.((..............))))))))))...(((..(((((((((....)).)))))))..))).)))).........))).)))))))))).......))))))).)))))...))))).))))))))))))...
novel_mir_217	AAAACGCGGACGAGCACAAAAAT	SL2.40ch06:25056872:25057057:+	3p	-43.42	AACCATTCTACTTGTGTTGGCTTCCATCGTTTCCCCTAAAAACTATAGTTATCGCAAATCAAAGCAAATCTTTCCTGATGTGGAGGTTCATACTGTGATGCAACCACAGAGCATACTCAGATAAAACCTTGGCTCTGATACGAGTTTGTTCGGAAAACGCGGACGAGCACAAAAATATATATGGTA	.(((((.....(((((((.(..(((..(((((.((....(((((...((.(((((........))...........((.((.((((((....(((.(((((.........)))).).)))....)))))).)))).))))).)))))....)).))))).)))).)))))))........))))).
novel_mir_218	GTAGGTTTGTATAATTCGCGGTT	SL2.40ch06:31030965:31031132:+	5p	-49	TGTATAATTCGTAGGTTTGTATAATTCGCGGTTATATTTGTATAATTCAATTATTTTTGTGTAAATTTGAAATAACGAATTTATACAATTACAAACATTAGAAGTGTAAATAGTTATGCATCTTATATTATACAAGTTCCGAATTACACAAACGTGTGAATTATATAG	(((((((((((((.((((((.(((((((.((....(((((((((((..........(((((((((((((......)))))))))))))...........(((.((((((....)))))).)))...)))))))))))))))))))).)))))).))))))))))))).
novel_mir_219	TGAGGCGTGACAAAATGACGAC	SL2.40ch06:32480213:32480380:+	5p	-46.4	TTATGAAAAATGAGGCGTGACAAAATGACGACTCTGCTGGGGACATTAGCTTCTTACCATTACGTGTTTCGTGCTTATTTATGTGGGGTTTACTTTATTTTGGTTATTTCATTATTTGTTAGGTGTTTATCATGTTTAGTTGTCATTTTGTTGCCTTATTTACTGTCT	.......(((((((((..((((((((((((((((((.((....)).)))............(((((....(..((((.....(((..((..(((.......))).))..))).......))))..)....)))))..)))))))))))))))))))))))).......
novel_mir_220	ACAGAAGGAATGAAGTCGGGATA	SL2.40ch06:35487215:35487341:+	5p	-58.8	TCAAATTATAACAGAAGGAATGAAGTCGGGATAGAGGCTTGCGACAACCACATGAATTTTCCAGGGAAATTCATATGGTTATCATTGGCTTTTATCCCTAATCTCATTCCTTCCGTTAAAATTTGAG	(((((((.((((.((((((((((..(.((((((((((((...((.(((((.(((((((((.....))))))))).))))).))...))))))))))))..)..)))))))))).)))).))))))).
novel_mir_221	TAGTGATCAATGAAGTAGGTT	SL2.40ch06:37157743:37157980:+	5p	-52	TGTTGGTATCTAGTGATCAATGAAGTAGGTTTAAGAATTGAGAGGTCTCAGGTTCAAATGTTAATGAGGAACTGAGGATTAAGTTGTAGTTGAAAAATTCATTTGACAGGCGATCTAGGGTGTGGTAAAGTGATAACGAAGTAGGTTGAGAATTATGAGGTTTCAGTTTCAAATACTAACAGAGCGTAGAGAGCATCTGAAGGGTTACTTCAACTTTGGTGATCAGACATGATCAGGG	..(((((.(((.((.(((((((((((((.(((.(((.(((((....)))))..((((((((((((..(.((((........)))).).)))))......)))))))...((..((((.(.(.((.....((....))..((((..((((((....((......)).)))))).))))..)).).).))))..)).)))..))).))))))))...))))).)).)))....)))))..
novel_mir_222	ATGACAGAAGCATAGAGAGCAC	SL2.40ch06:39241411:39241707:+	3p	-58.1	TTAATTACATGGCTTATTTGTTGAGTACTTGTCAAAACCCAGAAGATTTGGATCGCCCGCTGCAAAAATATACACATAACTGTAATCACAGTTAGTAATCGAACAATCTCGCTTCCAGATCTAAAAACAAAATTACAAACAGATCAAAATTATACAGATATAAAACTAATTTAGTACAATTTTTGGTTGGAAAACCTATAGGGCGCAACCTAAGTTGTTTTTGTATCGCACAGATTTAAATATTTTTACGAAAGAGGTGAAGGTGATGACAGAAGCATAGAGAGCACAAATGAATTG	.(((((.(((.((((.(((((...((..((((((..(((....(((((((((..((.....))..........((.(((((((....))))))))).................)))))))))..........((((..........(((((.....(((((((((..........(((((((..((((((....((....)).).))))).)))))))))))))))).....)))))...........(....)..)))).)))..))))))..)))))))))))....))))))))
novel_mir_223	GTGGCATAATCAAGATTCAC	SL2.40ch06:42918728:42918849:+	5p	-44.7	GTTTGCATATGTGGCATAATCAAGATTCACGTGAAAAGTTGCAAATTGGTTATATAATTGATGAAATTAATGGCTGGCTATTTGAAACTCACGAGAATCTTGATGATGCTGCATCAGCAATA	..((((..(((..((((.((((((((((.(((((...(((.(((((..(((((.(((((.....))))))))))..)...)))).)))))))).)))))))))).))))..)))..))))..
novel_mir_224	ATACTGAATCTAATGACACTTTA	SL2.40ch06:45140394:45140537:+	5p	-31.97	GTTTTAAGTCATACTGAATCTAATGACACTTTACTAATGAAGATAAAGACTTTAGCACTCTTCATTGATATATTCATTTATTATCGCTAAAAGTTATTCTTGTCGCATTATATTTATGTGTCTGTTAGGCGGTATTGCTTTACG	((...((((.((((((...((((((((((.....(((((..(((((.(((((((((.........(((.....))).........))).))))))....))))).))))).......))))).))))).)))))).)))).)).
novel_mir_225	AGAGGATCCGCTGCGAACTAGAA	SL2.40ch06:3532368:3532564:-	5p	-35.2	AGAGATCTTTAGAGGATCCGCTGCGAACTAGAAAAAAAAATGATCTTGAAGGTCTTCAGAAGATAAAGAAAGAAGTTATACAAAAAATATATTTACTTAACGATTCTAGGAAAGCTAGTACCAATCATAGGTTGATTACACAGTTTCTTAGTACATAATTATTTTTTCTTGTTTTAGTTGGAAACTTATGATTCTTA	.((((((....(((..(((((((.((((.((((((((.(((..((((....((((.....)))).....))))................................((((((((.((.((...(((((.....)))))..))))))))))))......))).)))))))).))))))).))))..)))..)).)))).
novel_mir_226	GCGAGAGGTGACAAAAGGCGA	SL2.40ch06:6776384:6776456:-	5p	-29.3	GTATTGGATGGCGAGAGGTGACAAAAGGCGACAAGGGCCTGCCTCGACTTGCTCGCCGCTCGCCTTTCAGAAT	...(((((.((((((.((((((((.(((((.........)))))....))).))))).)))))).)))))...
novel_mir_227	TGAAACTTGACGGGACAGGGCC	SL2.40ch06:14122027:14122320:-	3p	-65.9	ATATATAAGAGGACCTGTCTCATAAGGAGTCATAACCATTCAACCATAACAGCATACGCGAGCCGACAAGGCCACCACTATTCAAAGCATAATAACATATGTATGCCGACAAGGCTGCCACTACACAATACACAATGATGTACGCAGCCGACAAGGCTGCCCCTGTACAAGCGGACATCCCAAACAAACCATGTCCAGACCATTATCCAAAACATATATATACAACCCATATAATGTCCACAGACCTCTAAGAGTACATTAGTGAAACTTGACGGGACAGGGCCCCGCCATACC	........(.((.((((((((.((((...((((................((((.....((.(((.....)))..............(((((......)))))....)).....))))..................((((((((((((((.....))))))..((((......((((((............))))))...............((((.(((((.......)))))))))..))))..........))))))))))))..))))..)))))))).)).)........
novel_mir_228	AATCTCAGTGGATCGTGGTAG	SL2.40ch06:15066739:15066950:-	5p	-62.9	CAAAGGGCTGAATCTCAGTGGATCGTGGTAGCAAGGACACTCTGCAACTTACAATACCCCATCGCGTATTTAAGTCGTCTGCAAATGATTCTACCTACTGCTCAATGGAAATTGTACTTCAAGGCGGTCACTGCGACGCTTCCGTCGTGGCAACTTAACCAACGACACGTGCCCTTGGCGGCCATAGGCCCCTGCTGCGGTTCGGCAAGCGG	......((((((((.((((((..((((((.((((((.(((......(((((.(((((........))))))))))((((.(((..(((((...(((...(..((((....))))..)....))).))))).))))))).....(((((((........)).)))))..))).)))).)).))))).)..))..)))).))))))))......
novel_mir_229	TTCGTGATGTTAGGAGGCCTA	SL2.40ch06:18943942:18944224:-	3p	-83.1	GGTTGAGGAGTTCATCAACCTTCAATAGGGATCCATGAATGTTAGGGATTATTTCTTGATGTTTGTTAAACTATCAAGGTATGCTACTTCCGTTGTATATAACAGCAAGGAAGAGATGAGCAGGTTTCTCAGAGGAATCAACAGTGATTTAGAGGAGGAGTGTCAGTCTACGATACTCCACGATAAGATGGACCTCTCATGGATGATGGTACAAGATTAGCAGGTAAAAGGACAACCGAAAGAATAGGGGAATTCGTGATGTTAGGAGGCCTAAGCCTCAACA	.(((((((.(((....)))......((((..(((...(((((((.(((((...((((..((..(((((((((((((..........((((((((((.....)))))..)))))..(((((.(((((..((....((((((....))))))......((((((((.......)))))))).......))..))))))))))...)))))))......))))))..))..))))....(....)........))))).))))))).)))..))))..))))))).
novel_mir_230	ATAAGATTTTGCAGATATTCGTT	SL2.40ch06:20884801:20884997:-	3p	-29.3	TTAATTTTCGCTATGAGTGATTTGTACTCTTATATATATCCAATTTGAATTTCAAAATTTACTCTCTTCGGTTACGATTTTATTATTACAGTTAATTATCTAAATTTTTTTAGATTTAACACAAGATTTTGCAGATAACTATCTAAATTTTTCTCAAATTTAAAATAAGATTTTGCAGATATTCGTTCAAATTTTTT	.........(..(((((((.((((((.((((((........(((((((....((((((((.......(((....))).............(((((..(((((((....))))))))))))...)))))))).((((....)))).........)))))))....))))))...))))))))))))).).........
novel_mir_231	TTAGTTAGTCAAGTAGAGAGGTA	SL2.40ch06:27297547:27297820:-	3p	-40.1	CCTTTAGAATTCTTCTTTGTCTTTGCACTAATCCTGTTAAAACACTCAAAATTGCAAAATTTGCACATACAAAAATTAAACAATTAATTACATAATCCACATATAAACTTGTCTAAAACTAGTTCATTTTATTGCCCATCAATTTAATATATTTGTGTACATGCCTCAACAACAGAAAATTATACGTGTACGCTCGTGAATAAAATTTTATGTTTATGAAATGATAGAACTACATTTAAATTTAGTTAGTCAAGTAGAGAGGTATATTTAAAAG	.((((.((((.((((((((.(((.(.((((((....(((((...........((((.....))))......................................................((((((.............................(((((((((.....................)))))))))(((((((((........))))))))).......))))))..))))).....))))))))))))))))))...)))).))))
novel_mir_232	ACAACTTTGAGTGGCTGCAGATA	SL2.40ch06:27976499:27976745:-	5p	-41.46	AATTATGCGGACAACTTTGAGTGGCTGCAGATAACTTAAGCCATTTTATAAACATTTCGAAAGTCATCTCAAAATTATTATTTTCTAATTTTTGTAAGTATTTTGTTAAATTAGTTTAGTTTAATTTATGGTTATAATTTTGAATCATAAGTTTAGAATTGAGTTGATTATTTCATTTCGTTAGGATTAAGAAGTTGTTAATTAATTAATATTAATTTGTCTTATTTAGAGTTTTGTCGAATTTGTT	.........(((((((((((((((..((((((..(((((.((..((((((((.(((..((((((...............)))))).))).))))))))..........(((((..((((((((((((((((((.........)))))))))))..)))))))..)))))..............)).)))))....((((((....))))))...)))))).)))))))))))..)))).........
novel_mir_233	GTGGACGTGCCGGAGTGGTTA	SL2.40ch06:28216894:28217235:-	5p	-79.29	TCATCGAATTGTGGACGTGCCGGAGTGGTTATCGGGCATGACTAGAAATCATGTGGGCTCTGCCCGCGCAGGTTCGAATCCTGCCGTCCACGATCATTTTATTTATTTTTATAAATTCTTAAAATGCCAAATTTCCTCTTGCTATAAAAATAAAGGAATTTCATCAACTACTTTTAAAAATAATATTTATTATTTGATATATCATAGTATTCATAAGAAAATAATTTTTTTTATTAGCTACTAGAAATAAATAGAATAATTAAAATTTAGTAAGAACTAAGAATTAAGTAGGTTGTCTAATGACAAATATTTTAACTCATTTAAGCCGTCCACGATCATTTA	.....((.(((((((((.((..(((((((((..((((...............((((((...))))))(((((.......))))).))))..(((...(((.((((((((((((........((((.....))))........)))))))))))).)))....)))..((((((...............(((((((..(((.((.(((((((.(((((((((....))))))))).)).))))))).)))....))))))).....((((((....))))))....)))))).(((((....)))))......)))).)))))..))))))))))))).....
novel_mir_234	ACAAAATAGTGTCACGTAGGCCA	SL2.40ch06:28530844:28530937:-	3p	-39.7	CTACCCCTTTTGGGCCTACGTGACACCAATTTGAAGAAAAAAATCAACCAGCATTGGGCCAACAAAATAGTGTCACGTAGGCCAAAAAGTGGTA	.((((.(((((.((((((((((((((...((((..((......))..((......)).....))))...)))))))))))))).))))).))))
novel_mir_235	TTGGGAATGCGGAAGATTGACTA	SL2.40ch06:30865214:30865381:-	5p	-74	TAGATTGAGGTTGGGAATGCGGAAGATTGACTAAGTCGATTTCATTCGAATTATCCAATCCCCATTGGCTATGATAAGGAGGCAGGTATCCGCGTGATTTGTATTGCTTGTTTTGTCTTCGAATGAAATCATCTCAGTCAATCATCAACATTTCCAATCTCAATCTGT	(((((((((((((((((((..((.((((((((.((..(((((((((((((....(((((....)))))..........((((((((((...(((.....)))..))))))))))...)))))))))))))..)).)))))))).))..))))))))))))))))))).
novel_mir_236	TTTCCTATTCCACCCATGCCAA	SL2.40ch06:33869902:33870030:-	3p	-49.32	GAGGGATTTGGGAATCTTTTGGAGTGGGTGGGATGGAAAAATATTGTATTTTTTTTTCTAACGGAAAAAAAGATGAGAATTGAGATTTTTCCTATTCCACCCATGCCAATGGCTTCCAGTCATTTACTC	(((.((((.((((..(..((((.(((((((((((((((((((....((((((((((((.....)))))))))))).........)))))))).))))))))))).)))).)..)))))))).....)))
novel_mir_237	AGTGGGTGGTGTGGTAAGATT	SL2.40ch06:33877975:33878085:-	5p	-51.7	GTGTTTCGAGGAGGTGTTGGAGTGGGTGGTGTGGTAAGATTTCATATTTATTTTCCATAAAAATTGAGATCTTGCCAATACCGCCCATTCCTATGGCTTCTGATCATTTCT	(((..((.(((((.(((.((((((((((((((((((((((((((..(((((.....)))))...)))))))))))).)))))))))))))).))).))))))).)))....
novel_mir_238	GGTTGATCTGCATACTAAGAATT	SL2.40ch06:36993561:36993817:-	5p	-52.9	TTCTTGTAAAGGTTGATCTGCATACTAAGAATTCAAAAAAAAAAGGTTTTGAAGATGAATATCTCAATTCTGCTGCGGCATTCTGGAATTTGGGTAATCGATATTAATTATGAAGGTTACAAAGTTGATGGAATTGTTGTTGGCCGAAGATTTGAGGAGATATTAATTGTAAACGCATCTAAAAGTTCAAAGATGAAGGTATTTATCAATTTCATTGACTTTCTGTTTTAGGTATCAGATACAAACTATTTTTTAAT	..........((((.(((((.(((((.(((((..........((((((.((((((((((((((((((.(((((((((((((((((.(((((..((((((..(((.....)))..)))))).)))))..))))).))))).))))...))).)))))...................(((((..........)))))...)))))))))...))))..))))))..))))).))))))))))...))))..........
novel_mir_239	TCGTTGACGTGTATTAAGGGCTT	SL2.40ch06:40213099:40213220:-	5p	-22.89	ATATATGTGTTCGTTGACGTGTATTAAGGGCTTCGAGTTAAGAAAAAGAAAAAAATATTGTACTATTTATACGTGTGATGAAATTTATAGATATTATAATGTATGTAATATTGCACGTATAA	.((((((((((((((((((((((...((..(............................)..))...))))))).))))))........(((((((((.....)))))))))))))))))).
novel_mir_240	AGAGTCAGGTCTTACGTCTAACT	SL2.40ch06:42158367:42158567:-	3p	-38.9	GTGGAGATAATGTTGACGAAAGATAATTATTTTTATTTCAAATAATTCATGAGTAAAATATTTTGTATGTGAACTAGACCAATGTCAATTACAAGGTTTCAAATATGTTAAAATATTTTGTATGTGAACTAAAGCAATGTCAAATACAAGGTTTTAAATATGTTAAAAAGAGTCAGGTCTTACGTCTAACTCACACTTCAA	.(((((.....(((((((.(((((.(((.((((((...((.....((((((..((((((((((((.(((((....(((((..(((.....))).)))))....)))))))))))))))))..)))))).((((((..(((.....)))..))))))....)).)))))).)))...))))).)))).))).....))))).
novel_mir_241	AGGATCTGACACGCACGCTGGCA	SL2.40ch07:598066:598154:+	3p	-32.8	TCTACAAAAATGTTGCAGTCCCCGTGTCGTATCTTCCAAAAATGCGTTGTTTTTGAAGGATCTGACACGCACGCTGGCATTTTTGAAGG	.((.(((((((((..((((...(((((((.(((((.(((((((.....))))))).))))).)))))))...))))))))))))).)).
novel_mir_242	ACTCATGGAATTGATCGTCTA	SL2.40ch07:4172881:4172953:+	5p	-32.9	TTGTTTACGTACTCATGGAATTGATCGTCTATGAGTTTGTGATAGATGATCAACTCCTTGAGTACATAACAAA	(((((...(((((((.(((.((((((((((((.(.....).)))))))))))).))).)))))))..))))).
novel_mir_243	TTATGGATCCAAGGAATAGAAA	SL2.40ch07:41846770:41847065:+	3p	-77.4	TCATTTATCATTTCTTCTTTGTTTCCGTGTTGAATTGAAATTCTTTGAGCAATATGCTTGATTGAACTCCCAATAGAAATGCCTTTTTGAGGAGAGTCCTGATATGCCTTAATGGTATTGGTCATTTGATCCAATAACTATTGTCCATATAATTGTCCAGTTTCTGGGTCTTGTTTATTTAACTTTCCCCAAAAATTGGTGAAATACATACGGTATAGACAAGGAATTTTTTCGTTTGGGGTATAACCCACTTTTGGAATCCATTTATGGATCCAAGGAATAGAAAACTCAATAAA	..........(((((((((((..((((((.((........(((.(..(((.....)))..)..)))...((((.((..(((((((..((((((((.((((..((((((.((((((((((((((....)).))))).)))))))........(((..(((((((.((((....(((.....)))....)))).)))))))...)))......))))))....)))).))))))))...)))))))......)).))))....))..))))))..))))))..)))))..........
novel_mir_244	TAACTGTATAACAGGAAAGGAAG	SL2.40ch07:43505256:43505332:+	5p	-20.3	TTTTACTTCCTAACTGTATAACAGGAAAGGAAGAGTCGTATGACGACCTTGTTTGTTGTGAAGTAGAGGATGATCTT	.....(.((((.(((.(((((((((.((((....(((....)))..)))).))))))))).)))..)))).).....
novel_mir_244	TAACTGTATAACAGGAAAGGAAG	SL2.40ch11:40520929:40521005:+	5p	-19.3	TTTTACTTCCTAACTGTATAACAGGAAAGGAAGAGTCGTATGACGACCTTGTTTGTTGTGAAGAAGAGGATGATCTT	.....(.((((..((.(((((((((.((((....(((....)))..)))).))))))))).))...)))).).....
novel_mir_245	ATGTTGGCAAACATTCGTGGAT	SL2.40ch07:51716817:51717068:+	5p	-53.65	ATTCCAAAAAATGTTGGCAAACATTCGTGGATTTTCCTTCAGGGAAAACAACTTGCTTTTGAATTCCCTCAATGGTTTTTGCACCAATGGTGGCCCATCTATGGCCACAAAGTTGATTTTATCCCCTCACCAGTTTTAGAGGCATACAACTATTTTTGTCAAAAAATTTCAAATCAACATTACATTCCCTATGCTTTTACAATTTTCCCATATATTTCACGTCCCATGGATATTTGCCCATAAATTTGCATT	....((((...(((.((((((.((((((((((.........(((((((......(((.((((......)))).)))....(((......((((((.......))))))...((((((((.....((((..........)))).........((((((....))))))...)))))))).............)))........)))))))...........)).)))))))).)))))).)))..))))....
novel_mir_246	GAAAGTTATGGTCGTTTGAAGTT	SL2.40ch07:54516628:54516774:+	3p	-30.4	ATGTTGGATAACTTTTCTTATTTAGACAGTCTGACTTCAAATAAGCATATCTCCCTCATACAACTCAAAGACCTTTAATTTGATATCTTATGGGTCGCTTAACTCATCTTGTCTGAAAGTTATGGTCGTTTGAAGTTTATCCAAAAT	...(((((((.....(((.....)))......(((((((((..(.((((.((...(((.((((.(((((.........)))))......((((((......)))))).)))).))).)).)))).)..))))))))))))))))...
novel_mir_247	TTAGGATCCGTTTGGATGGGCTT	SL2.40ch07:55339262:55339514:+	3p	-49.52	GTGTCTTTTATTTTTAAGTGTATACAAATAGATATTTAAATTTATACAAAATTAAATAAGATATATGAGTTCTCTACTTCTCTATAACATAATATGTATTAAGCACTACATAAGATACAAATTGTCAAGTAGGATGCACGAGTCTACTTATTCAATCTTATACAAATTTAAAGAATCGTTTGATTGGGAGCAAATTATCTCATGATTCATTATCATGGACTTAGGATCCGTTTGGATGGGCTTAATAAAAGCA	.((.(((((((...(((((.(((.((((..(((.(((((.(((((...(((((..(((((((..((((((.(((....((.((((...(((((.((((((.............)))))).)))))...)))))).....)))...))))))...)))))))...)))))...(((((((..(((((....))....)))..)))))))......))))).))))))))..)))).))).))))))))))))))
novel_mir_248	AGGTTATTCTCCTTTGGCAAG	SL2.40ch07:55762788:55762898:+	5p	-42.34	AATTGGAGTGCAAGAATCGCAGGTTATTCTCCTTTGGCAAGAACAACTATGTCATGCATAAATCTTTCCTTGCCAAGGGAGAATTGCCCTACGTTTCTTCATTTTCCATGT	...(((((((.(((((.((.(((..((((((((((((((((......((((.....))))........))))))))))))))))...))).)).))))))))..))))...
novel_mir_249	ACATAAGAAGACCGAATTCCC	SL2.40ch07:55947504:55947595:-	5p	-63.6	TGTCAAGTCCACATAAGAAGACCGAATTCCCATCCCTCTACCGCTGTGGGACATCTTAATGGGAATTCGGTCTTCTTATGTGGACTTGACAA	((((((((((((((((((((((((((((((((((((.(.......).))))........)))))))))))))))))))))))))))))))).
novel_mir_249	ACATAAGAAGACCGAATTCCC	SL2.40ch07:55947505:55947596:+	5p	-63.3	TGTCAAGTCCACATAAGAAGACCGAATTCCCATTAAGATGTCCCACAGCGGTAGAGGGATGGGAATTCGGTCTTCTTATGTGGACTTGACAA	((((((((((((((((((((((((((((((((((....((.((......))))....)))))))))))))))))))))))))))))))))).
novel_mir_250	AGATGTTGGTGCGGTTCAATG	SL2.40ch07:58137077:58137177:+	5p	-45.6	ATATCATACGAGATGTTGGTGCGGTTCAATGAGAAAGAAGTTGTTGAATAAGTTTTTGACCCTACTTTTTGATTGAGCCGTGCCAATATCACGTGTCACTA	.....(((((.((((((((..(((((((((.((((((.((..((..((......))..)).)).)))))).)))))))))..)))))))).))))).....
novel_mir_251	TGTGGTCACATAGCACTCGGG	SL2.40ch07:58623115:58623226:+	5p	-73.3	TTCATAAAAATGTGGTCACATAGCACTCGGGCTAACCATAAAAATGTGGTCACATAACCGTTAACATTAGCTATGGTTAGCCTGAGTGCTATGTGACCACATTTTTATGAAT	((((((((((((((((((((((((((((((((((((((((..((((((((......)))....)))))...)))))))))))))))))))))))))))))))))))))))).
novel_mir_252	AGATAGACTTGTTTGAATCTCA	SL2.40ch07:59672187:59672275:+	5p	-19.56	TTACAGTCAAAGATAGACTTGTTTGAATCTCAAAATACAAAAAATGCTACATAAAATGGGACGAAGCGAGTACTATTTTGAAACTGAAG	...((((..(((((((((((((((...(((((........................)))))..)))))))).)))))))...))))...
novel_mir_253	TCTGTGTTTGGGAAGTATGAC	SL2.40ch07:62022273:62022555:+	3p	-132.64	TATAGCACTTGCCATGTTTCTCAAACACGGAGTTCTTGATCCACTTAGGTTTAAGAGGAGCAAGTGTGACCACACCGAGCTAACTCAACTTCAAAGTTGGACTAGTCACAACGGTGATGGCTATGCTTTCTGTAGGAATCGTGGAGCACTATTGGCTTACTCATGCTATAAATGACGGCAAATACAGTGAAGGCTCTAGCTCGGTAAAGTTACCCTTGCTCTTGTTAAACCTATTGACAAGTGGTCAAGAACTCTGTGTTTGGGAAGTATGACAAGTGCTACA	..(((((((((.(((((((((((((((((((((((((((.((((((((((((((.(((((((((.(((((...(((((((((......(((((..((.......((((....((((....(((((.((((....)))).)))))..))))..((((........))))....)))).......))..)))))....)))))))))...))))).))))))))).)))))))))......)))))))))))))))))))))))))))))))).)))))))))..
novel_mir_254	GTTGTGTTGGGGAGGAGGGGGTT	SL2.40ch07:62694137:62694371:+	5p	-48.11	ACACTGGGTTGTTGTGTTGGGGAGGAGGGGGTTGACTTATAGGGGAATGCATTGTACATCGGAGTTGATAGGAAATGAAGCACGTTATTCACGGGGTCTTAACATAAACTTGATACTTTCAGAGATCAAATCACAAATTATATTTTAAAGGAACAAGACTAGATTCATACCCATCAAAAATAATAGCTGTGTCAAAGACGCCATGTCCTCGATGCACCATGTGATCATCCATTGG	.((.(((((((.(((((((((((.(.((.(.(((((..((((..((.((.......))))....(((((.((..(((((...(((.....))).((((((.........(((((.(((...))))))))........(((.....)))......))))))...)))))..))))))).........)))))))))...).)).).))))))))))).)).......))))).)).
novel_mir_255	GTTGTCTAAAGTAGAACGGGCTA	SL2.40ch07:63391111:63391329:+	5p	-49.2	TGAATTTTGTGTTGTCTAAAGTAGAACGGGCTATAAGTTCTTTATATTTATTCATATGATTCGAATTCAAAAACTAGTGATTAAGAATGAGATATCTTTTCATTCTATTCCATCAGAACATTTAATTTGATGGGTACAACTTGGGGTGCGTTCAATATTAAATGTTTTTGAATTTTTTTCATGTTCGGTTGGTTAAAACTTTTGAAAAATATTTTTTCT	.(((....(((((.((.(((((..(((.((((.(((((.......)))))...((((((...((((((((((((...((((..(((((((((.....)))))))))...((((((((........))))))))((((........)))).......))))...))))))))))))...))))))..)))).)))...))))).))..)))))...))).
novel_mir_256	TTAGATACTGTTTGGATGGGCTT	SL2.40ch07:1951706:1951913:-	5p	-43.35	CTGAAACAAGTTAGATACTGTTTGGATGGGCTTATAAGCACAAGTCATAAATTAAGAATCCTAACTTCTGGCTTCTGCATTATTTTTGTTATTTTGGCTTAAAAGTACTTTTTTTATCTTACCCAAATACTACAAAGTGCTTCAAAACTATTTCTGCTTAAAATCACCAAAAATAAGCCAATCCAAACATCCTCTATGCTACTAGGCT	........(((((((...(((((((((.(((((((..(((.((((((.((.(((.......))).)).)))))).)))....(((..((.....(((.((..(((((((((......................)))))))))..)).))).....))..)))..........))))))).)))))))))...)))).)))........
novel_mir_257	TCTGTATCTCTATGACTGAAG	SL2.40ch07:2561579:2561686:-	3p	-55.4	TTTACAACTTCTTAGGTCATAGAGATACAAATCAAAACAAGATATAAGAATCATCTAACCTTTATATCTTGCTTTGATCTGTATCTCTATGACTGAAGAAGTTGTAGT	.((((((((((((.(((((((((((((((.((((((.(((((((((((............))))))))))).)))))).))))))))))))))).)))))))))))).
novel_mir_258	TCAAGTTTGAGATCTCTTGCC	SL2.40ch07:3717740:3717834:-	3p	-31.5	AACCTTCGTACTACCCTTCGGGATGACCAAGTGGTTTGAGCTTCAGACTTCCATGTTGGGGGTCTCAAGTTTGAGATCTCTTGCCAGCGAAAGCA	.............(((...))).....((((.(((((((((((.((((((((.....)))))))).)))))).))))).))))...((....)).
novel_mir_259	TCAATTTAAGCGGAATGATTTG	SL2.40ch07:7734310:7734481:-	3p	-112.6	CCAAGTTGACTCAAATCATTCCGCTTAAATTGACTATGTATGATTATTACAAGAACAGAGGTTTAGATAGATCTGTAACTCATTCTCTTCTTGACTAACATATCTATCTAAACCTCTGTTCTTGTAATAATCATACATAGTCAATTTAAGCGGAATGATTTGATCCAACTTG	.(((((((..((((((((((((((((((((((((((((((((((((((((((((((((((((((((((((((.(((.(.(((.........))).).))).))))))))))))))))))))))))))))))))))))))))))))))))))))))))))))))..)))))))
novel_mir_260	GATCATGTTGGGTGGTCTTGGGC	SL2.40ch07:11545429:11545559:-	5p	-41	TTGAAGGTTAGATCATGTTGGGTGGTCTTGGGCCTTCTCAACCCAAAAGCTAGCTCAAAGGTTGAGGCTTTTCCTCACACTTATAAATTGACCACCAGCCCATTCCACTTCCGATGTGGGATAACCCAAGA	.....(((((..(((((((((((((...(((((..((((((((....((....))....)))))))).......(((...........)))......)))))..))))..)))))))))..))))).....
novel_mir_261	TCAAGGCTAAGAGAGGTTCGTCA	SL2.40ch07:12155622:12155921:-	5p	-77.7	AATCAAAACGTCAAGGCTAAGAGAGGTTCGTCAAGTGAGGTGTACGTGAAAATAAATTGGGAGTTGTTTGGAGGAGTTTTTGGGCAGTAACATCAGCGTTTGAACATCGATTAAGGTATGGGTTCTCTTCTCTTTTGGTTCCTTTTCCAAGAGACCCCTTAAAGTTCAGAATATTCATTCCGAAAACTAGGATTTTTTCCCGTTGCATGTCTCTGTCACTAGTTCCCATTAAATCATAGGTTGGTTATGCTTGCTGCTAGAAAACTAGGGATGAAGCGTCTTTTCTTGATGATTTTGTGT	...(((((((((((((..((((..(.((((((.((.((.(((((((.(((((..((((...((((.(((((((((((((((((((.......((((...)))).......((((((...((.........((((((((........)))))))))))))))).)))))))).)))).)))))))))))..))))))))).)).))))).)).))....((((((..(....(((((.....)))))..((.....))..)..)))))).)))))).).)))).)))))))).)))))...
novel_mir_262	AGGAAATTTTTAGATTTTGGTT	SL2.40ch07:24066485:24066697:-	5p	-47.9	GAAAATAAAAAGGAAATTTTTAGATTTTGGTTAAGACACGAAAGGGACAACCTAGTACCTAACCTAGGATGGTCCAAAGAGTTAGTTAAGATCCTAAAGACTTAAGGGTACTTTAGTAATTATCCTAGGATACTTAATTATTAATTTAGAAACTTAATTGATTAATTTAAAGGGGCGAAACCGAAATCACAAAACAATTTCCATATTTCGGTT	...........((((((((((.((((((((((..(...(.....((((..(((((........)))))...))))....(((((((((((...(((((((((....))).))))))(((.((((....)))).)))................)))))))))))........)...)..))))))))))...))).)))))))...........
novel_mir_262	AGGAAATTTTTAGATTTTGGTT	SL2.40ch09:30799656:30799869:-	5p	-42.9	GAAAATAAAAAGGAAATTTTTAGATTTTGGTTGAGACAAGAAAGGGACAACCTAGTACCTAACGTAGGATGGTCCAAAGAGTTAGTTAAGATGCTAATGACTTAAGGGTACTTTAGTAATTACCCTATTCTAATTAATTAATTAATTTATAAAATTAATTTATTAATATAAAGGGGCAAAACCGAAATCACAAAGCAATATCCAGATTTCGATT	...........(((.((((((.((((((((((....(.((((..((((..((((((.....)).))))...)))).(((.((((((......))))))..))).((((((.((....)).)))))).)))).((((((.((((((((.....)))))))).)))))).......)....))))))))))...))).))).)))...........
novel_mir_263	GAGGTGTTCGTGATGTTAGGAG	SL2.40ch07:36335151:36335311:-	3p	-47.5	ATGAGTAGGTTCCTCACAGAATCAATGAAGACCTGGAGGAGGAGTGTTAGTCTGCGAAGCTCCACGATTATATGGACCATTCCAGGTTAATGGTGCATGTCCATCAGGTAGAGGACAGTTGCAAGAGGAGAGGTGTTCGTGATGTTAGGAGTCCTAGGCCT	..(..(((((((((.(((...(((.((((.((((...........((((..(((.(((..((((........))))...))))))..))))..(((((((((.((.....)))))))..)))).......)))).)))))))))).))))).))))..)..
novel_mir_264	TAATGCAAAAAAGAGACCTCATA	SL2.40ch07:43875787:43876073:-	3p	-124.68	AAAAGAGACCTCATGAGGTCTCTTTTGTGCATTAATAAAATATAAAATGTTAATTACAGACCTGATGAGGTCTCTATTATGAAATATCTGGAAAAATTAATGCAAAAAAGAGACCAGATGAGGTCTCTTTTGTGCATTTATAAAATAGAAAATGTTAAATAGAGACCTCATGAGGTCTCTATTATGAAATATCTGGAAACATTAATGCAAAAAAGAGACCTTATGAGGTCTCTATTATGAAATATTTGGAAAATTAATGCAAAAAAGAGACCTCATAAGGTCTCTTT	.((((((((((.((((((((((((((.(((((((((.((((((.......((((...((((((....))))))..)))).......((((........((((((.((((((((((......)))))))))).)))))).......))))........(((((((((((((((((((((((.((.((.......((....))......)).)).))))))))))))))))))))))).....)))))).....))))))))).)))))))))))))).))))))))))
novel_mir_265	ACTTCGAATCTGTATAATTAGGC	SL2.40ch07:49138708:49139061:-	3p	-62.9	TGTTCTACACGTCAAGTTATCATTTTGGAGTAATATTTATCGTATTAAATTTATTTATAATTATCTTATAGATAATTTAATTTGAGCTGTAATATTTTTTTATTCTATTCTAACTTTGACTACCTACATAATTATTCATATTATCGAAGATGATAGTCATTCATCTTGTATTACTGGCACGGGCTCCGATATAAATTACTTTATTTAATTTAGAGAAAATTATGCGATTATATAAATTTATATTATTTAGTTACTCATTATAGTTATAATTTGCTAAAATTATCACTTGTGACTAACTCTTTACATTAATAATGTGGGCTCACTTCGAATCTGTATAATTAGGCACATTTATAT	..........(((.((((((((.((((((((..(((...(((.((((((((.((((((((.....)))))))))))))))).)))...)))...............................(((((((.((((...((((.(((.(((((((.......))))))).........(((..(.(((..(..(((((......)))))..)..)))....)..)))))).))))...............(((((.((((...(((.(((((((....))))))).))).)))).)))))........)))).)))))))...))))))))..)).)))))).)))..........
novel_mir_266	ATGGTTTGGTTCGATTGTTGGTT	SL2.40ch07:54992710:54993036:-	5p	-86.2	GACTCGATTTATGGTTTGGTTCGATTGTTGGTTCGATTTTGTACACCTCTAAAACAAGATAGTTATACAGAAAAAGAAAAATTGTTAGTATGATACAATTGAAATTTTCTTTTAATAAAAAAAGAAAAAATGGAAGTCATAATATATATATATATATATATATATATATATATATATATATATATATATATACCAAAGTGGAACAAATGTGGTTACCCACTACCAGTACCACATTTCTTTTTTAAAATATCCAAACCACACCGAATTAATTTGGTGCGGTAATAATATATGTGTTTACTTTGCGGTCGTTCAAAAATGAATCGAAAT	...(((((((((..(((((..(((((((.(((...(((((((...........)))))))....(((((((((((((((.........((((((...(((....(((((((((......))))))))))))....)))))).(((((((((((((((((((((((....))))))))))))))))))))))).....((((.((....((((....)))).....)).)))).))))))))))...........(((.(((((((....))))))).))).........)))))..)))..))))))).))))).)))))))))...
novel_mir_267	TACCTATTTTTGCTTTGTTCC	SL2.40ch07:55160912:55161050:-	5p	-39.22	TGAAGCCAAGTACCTATTTTTGCTTTGTTCCTTGTTCGAGGAAGATAGAGATATATAATTACTTTGGATATGGAAGTGGGTTTCACATCTTTCCGGGCATTGAAAATTTAGAACAAGCAAGAGATAGGGCGTGTCTTCT	.((((.((.((.(((((((((((((.((((..((((((.(((((((.(((((......(((((((.......))))))))))))..)))))))))))))...........)))))))).))))))))))).)).)))).
novel_mir_268	CCACGTGAACACATATATACCTT	SL2.40ch07:55887789:55887892:-	3p	-30.06	TCGTATTTTAAACACATATATTTGCTCACGTGGACATAAAAAATAATGCAAAATTACAAATAGTAATGTGTCCACGTGAACACATATATACCTTTTAAATACAT	..((((((.(((...((((((.((.((((((((((((...............(((((.....))))))))))))))))).)).))))))...))).))))))..
novel_mir_269	TACGAGCAGATTCAATGAACATA	SL2.40ch07:56313879:56314234:-	3p	-63.06	CCAAACAGACCTATGAACACTTGAATTTGCCAAGTTTTTTCTTGAATAAATCAAAGAAAATCAAGTGACAAAAAGTACTTTTTGCACTTTTCAATTAAATAAAATAATTATTATTATACAAAAAATTAATCTCAGAAAGGGAAATGAGAACTCCTTTTCTCCTTTTTTATTTTTTTATATATATAAATGCTAAAAATTAGATAAGAATTTAATGGATATGTGAGCAAGTAGGATATTTTTCAGTTATTTATGCAAAAAAATAATAATAAGATTTTGAGTTTATTTTTCTGGTAGAACATACGCTTATCTAGAAAGCTTGCCTTTACGAGCAGATTCAATGAACATATATTTTTTTG	.((((.(((..((((..((.(((((((((((..(((((.((..(((((((((((((......(((((.((((((....)))))))))))..................((((((((((................(((((((((.........)))))))))....((((((((.(((((((((.............(((((((....)))))))..))))))))).))))))))..........................))))))))))..)))))).)))))))....)).)))))....((((.......))))..........).))))))))))))..))))..))).))))
novel_mir_270	AGAGATGTTAGGGTTACGTGGAT	SL2.40ch07:58701701:58701852:-	5p	-26.4	AATGGAAGAAAGAGATGTTAGGGTTACGTGGATAATTTGGAAATTTTATAAAAATATTAAGGGCAAAAAGATAAAAATGTGGTCAACTTAAAACAGCTTATAAGTTTTTTAAAAAAAAACACCTCTACCCTAGCTTTTAACTTTTGGCTTAA	...((..((((((((.((((((((...(((.....((((((((.(((((((.....((((((((....(.((....)).).)))..)))))......))))))).))))))))......)))....)))))))).)))..)))))..))...
novel_mir_271	TAAGTTATGGACTTAGTATTG	SL2.40ch07:60300010:60300268:-	5p	-59.1	CATCTCCTGGTATTATGGACTAAGTTATGGACTTAGTATTGTGATTTAAAATTATTATAATAGAATTTTTAAAAATATTTTTTGTATTTGACTAAATTTTATTCTGTGCTAAATTCACATAAATATTAACAAATTTAATAAGTAAATGAAATTTTAAAATAATATAATCATCATAACTAATAATATGTAAAATGCAATTTAAAATAATTTTGGTTCACGATATTAAGTCCATATCTAAGCTCATAACTATTTTGGTATG	(((..((.(((((((((..((.((.(((((((((((((((((((.(((((((((((..((((((((((....((((((.....))))))....))))))))))...(((....((((..((..((((((.....))))))..))..)))).....................((((........))))......)))......))))))))))).))))))))))))))))))).)).))..))))).))))..)).)))
novel_mir_271	TAAGTTATGGACTTAGTATTG	SL2.40ch07:60300021:60300258:-	5p	-56.5	TATTATGGACTAAGTTATGGACTTAGTATTGTGATTTAAAATTATTATAATAGAATTTTTAAAAATATTTTTTGTATTTGACTAAATTTTATTCTGTGCTAAATTCACATAAATATTAACAAATTTAATAAGTAAATGAAATTTTAAAATAATATAATCATCATAACTAATAATATGTAAAATGCAATTTAAAATAATTTTGGTTCACGATATTAAGTCCATATCTAAGCTCATAACT	..(((((..((.((.(((((((((((((((((((.(((((((((((..((((((((((....((((((.....))))))....))))))))))...(((....((((..((..((((((.....))))))..))..)))).....................((((........))))......)))......))))))))))).))))))))))))))))))).)).))..)))))..
novel_mir_271	TAAGTTATGGACTTAGTATTG	SL2.40ch08:55713482:55713670:+	3p	-89.47	ATTTTGAACCACAATACTAAGTTCATAACTTAGGCTTATAATTTTTTTGTGTGGATAATATTTGTGGATGAAAAAGAAAAAAAAACTTTCTCCCCTTTCTTTTTTTCCTTTTTGATCCTCTAACCACAAATATTATCCACGTCAAAAAATTATGGGCTTAAGTTATGGACTTAGTATTGTGGCCCAAAA	.(((((..(((((((((((((((((((((((((((((((((((((((..((((((((((((((((((((.((((((.(((((((...............))))))).)))))).)))).......))))))))))))))))..)))))))))))))))))))))))))))))))))))))))..)))))
novel_mir_272	TGTAGATTATGTTGTTGTGGCTT	SL2.40ch07:61464720:61464817:-	5p	-19.71	GTTAAATCGGTGTAGATTATGTTGTTGTGGCTTGAATCTCTTTAAAGAAAGTGAGATTTTCTTTGTCAGCCTAAAGATTTGTTTATTCATTTTTGACA	((((((...(.((((((...(((.(((.((((.((.......((((((((((...))))))))))))))))))).)))..)))))).)...)))))).
novel_mir_273	TCAACGCTAAACTCGATCATG	SL2.40ch07:63282730:63282836:-	3p	-50.4	TACTTAGAAACATGATTGAGTGCAGCGTTGATGACATATTTGAGAAGTCCTGCATTTGGGCCTTCCTCATTTTTCATCAACGCTAAACTCGATCATGTTTTTAATTC	...((((((((((((((((((..(((((((((((...(..(((((((.(((......))).))).))))..).)))))))))))..))))))))))))))))))...
novel_mir_274	TTTGGCTCATGGATTTTAGC	SL2.40ch08:393637:393869:+	3p	-87.51	ACATTGGCGAATTGGGGGGCTGAAATCCATGAGCCTAAACTATAGCCCTCGCCTTTGGCATGGTTGCATACAAATATTGTGGTGATAAGGTCCAACTCAATTTTCTATTTTCCCAATCACGTGCACACAAAAACCAAGCTGGCTCTAGTTATTTAATGACACACAGTGAGTGGAGTTCAAGAGAGGGCTACAGTTTGGCTCATGGATTTTAGCAAACCATTTCTCCATGTTTG	((((.((.(((.(((...(((((((((((((((((.(((((.((((((((..(((.(((.((((((((.(((.....))).(((((..((.....................))..))))).)))).......)))).))).((((((.(((((...........))))).))))))..))).)))))))).))))))))))))))))))))))...))).))).))))))...
novel_mir_274	TTTGGCTCATGGATTTTAGC	SL2.40ch08:393644:393859:+	3p	-81.21	CGAATTGGGGGGCTGAAATCCATGAGCCTAAACTATAGCCCTCGCCTTTGGCATGGTTGCATACAAATATTGTGGTGATAAGGTCCAACTCAATTTTCTATTTTCCCAATCACGTGCACACAAAAACCAAGCTGGCTCTAGTTATTTAATGACACACAGTGAGTGGAGTTCAAGAGAGGGCTACAGTTTGGCTCATGGATTTTAGCAAACCATTTC	.(((.(((...(((((((((((((((((.(((((.((((((((..(((.(((.((((((((.(((.....))).(((((..((.....................))..))))).)))).......)))).))).((((((.(((((...........))))).))))))..))).)))))))).))))))))))))))))))))))...))).)))
novel_mir_275	TCAGACGACAATACTGTTGGA	SL2.40ch08:393602:393900:+	3p	-119.71	ATGCGAGCTGCACCAACAGGATTGTCCTCCGTCATACATTGGCGAATTGGGGGGCTGAAATCCATGAGCCTAAACTATAGCCCTCGCCTTTGGCATGGTTGCATACAAATATTGTGGTGATAAGGTCCAACTCAATTTTCTATTTTCCCAATCACGTGCACACAAAAACCAAGCTGGCTCTAGTTATTTAATGACACACAGTGAGTGGAGTTCAAGAGAGGGCTACAGTTTGGCTCATGGATTTTAGCAAACCATTTCTCCATGTTTGTCAGACGACAATACTGTTGGACCAACTTGCA	.((((((.((..(((((((.((((((.((.(.((.((((.((.(((.(((...(((((((((((((((((.(((((.((((((((..(((.(((.((((((((.(((.....))).(((((..((.....................))..))))).)))).......)))).))).((((((.(((((...........))))).))))))..))).)))))))).))))))))))))))))))))))...))).))).)))))).)).).)).)))))).)))))))..)).))))))
novel_mir_276	ATTTACCCCAAGTTCGTTGTC	SL2.40ch08:395894:396160:+	3p	-95.1	TGCACGTACAAGGATGTTCTACAACGTACGTAGGGTAAGTGGATGGCTGAAATTCGTTAGCCTAGCCGTGGCCCTGGAAATACTTCTCTGCAGGACAAGCTTCATTTCCATTACCGGATATCAACAGAAAGGTTGAAAAAGACAACAATGTAGAGGATTTGGTGGAGTGTGGAAAGATTTGAATGCAAACTTATCGAAGATTGATCATCATGGATTTAAGCCATCCATTTACCCCAAGTTCGTTGTCAAACGCCTTTGTAAGTGCGC	.((((.(((((((.((((..((((((.((...((((((((((((((((.((((((((..(((.......)))((((.(..........).)))).(((.((((.(((((((((((((((.((.(((.....((((.......))))..))).))..))))))))....)))))))..((((....))))......)))).)))......)))))))).))))))))))))))))...)).))))))..)))).))))))).))))..
novel_mir_276	ATTTACCCCAAGTTCGTTGTC	SL2.40ch08:395902:396150:+	3p	-83.6	CAAGGATGTTCTACAACGTACGTAGGGTAAGTGGATGGCTGAAATTCGTTAGCCTAGCCGTGGCCCTGGAAATACTTCTCTGCAGGACAAGCTTCATTTCCATTACCGGATATCAACAGAAAGGTTGAAAAAGACAACAATGTAGAGGATTTGGTGGAGTGTGGAAAGATTTGAATGCAAACTTATCGAAGATTGATCATCATGGATTTAAGCCATCCATTTACCCCAAGTTCGTTGTCAAACGCCTTT	.((((.((((..((((((.((...((((((((((((((((.((((((((..(((.......)))((((.(..........).)))).(((.((((.(((((((((((((((.((.(((.....((((.......))))..))).))..))))))))....)))))))..((((....))))......)))).)))......)))))))).))))))))))))))))...)).))))))..)))))))).
novel_mir_277	ACAAGATAGTGTCACGTAGGCCT	SL2.40ch08:4037500:4037585:+	3p	-27.4	TACCCCTTTTCGGCCTACGTGTCAGTAGCTTGAGAAAAAGTCAATCTTCACCCACAAGATAGTGTCACGTAGGCCTTATTACTCCC	...........((((((((((.((.((.((((.(...(((.....)))....).)))).)).)).))))))))))...........
novel_mir_278	GAAATATATTTGAATTTTGATCG	SL2.40ch08:4674529:4674706:+	5p	-57.8	GAAAAAGTGTGAAATATATTTGAATTTTGATCGAAATTGCCGTTACGATACCAAACTTTGGGAATGACACGTGGACATAAATTTTTTTGCCGAATTATCAATAATAATGTCCTCCATAAAGTTTGATACGTAACAACAATTTCGGTCAAAGTTTGAGTATTTTTTTAGACCCTTTTCC	(((((.((.(((((.(((((..(((((((((((((((((..((((((.((.((((((((((((..((((...((.((..........))))..((((....))))..)))).))).))))))))).))))))))..)))))))))))))))))..)))))..))))).))..))))).
novel_mir_279	TGACTTCCATAGCATGTAACAA	SL2.40ch08:7424680:7424913:+	5p	-142.72	GGGAAAATGGTGACTTCCATAGCATGTAACAACTTTGCAGTCACAAAGCAAGGTGACCTGTTTAATGTGAAGTTGTGTATGCTTCCATTGCCGCCAAATTGTGAGATGGTATTAGGAAACCAACGGACACTTCAATTTGATGACAATGGAAGCTTATACAACTTCACACTAAACAGTTCACCTTGCTTTATGACTTGAAAGTTGTTACATGCTATGGAAGTCACAATTTTCCCA	((((((((.(((((((((((((((((((((((((((..(((((.((((((((((((.(((((((.((((((((((((((.((((((((((.((.(((((((.(((.((......(....).......)))))))))))).)).)))))))))).)))))))))))))).))))))).)))))))))))).)))))..))))))))))))))))))))))))))).)))))))).
novel_mir_280	AATGAACAAGTAAATAGAGACA	SL2.40ch08:8527814:8527997:+	5p	-41.62	GATTTGTCATAATGAACAAGTAAATAGAGACATTTAAAAAATGAAATATGAACGAGTAATAGATACAAGAAGTAATTTGCAATATCTCATTGTATTGCTTGTACACATTTACATAGCAAAAATTATTGGGGCCACTCAAACAGGGTGCATTTCTCTATTAATTTGCATATTTACATGGCAAAAA	..((((((((((((..(((((.((((((((..........(((((((.((.((((((....(((((((((..((........))..)).))))))))))))).)).)))).))).(((.......(((((....)))))......)))...)))))))).)))))..))))...))))))))..
novel_mir_281	GGGACAAGTCAAGAGGACTACTA	SL2.40ch08:21682708:21682918:+	3p	-52.1	AACTACAAATAGTGGTAGTCTTCATTTGTTTAGAGACACAATAAAAATATAAAGTGAAAAACTTAGTAAAAAAGAGTTCTTATTAATTTAAGGGAGGTGTTCTTTTGGGTAGATTTCAACTCAACTCTTGTTCAGAGTTATTGAGTTATATTTTGTGATTAGACTGTTGTATCATGGAGGGACAAGTCAAGAGGACTACTATTGGATCGGT	.(((.....((((((((((((((((((((((...((.((((((.((.(((((((((...(((((((((.....(((((...(((.(((((((((((...))))))))))).)))...))))).(((((.....)))))))))))))).))))))))).))....)))))).))......))))))))...))))))))))))))....)))
novel_mir_282	GCAGGTAACGGTAACATTCTG	SL2.40ch08:22645065:22645399:+	5p	-79.7	TTATAAATTTGCAGGTAACGGTAACATTCTGAAAAGTCGTTACTTCCCAAAAAGATTTGTTCTTTACTATTAGTATTTTAAATACTTAATTTATATGCCATTTGTGACAGAAAAAAAAGACTAATTCAAGTCAAACAAATGCTGGAACAGTAAATGCTGCAACAACAACGGTTGCACGTAATCGTTCAAATGCTGCCTTAGCACCGGCTGAGAAACCTTCAAAGTTTTCTGGAGTCGACTTTAAGAGATGGCAGCAAAAGATGTTCTTCTATCTCACTACGTTGAGTCTGCAGAAGTTCATCAATGAGAATGTTCCTGTTATGTCAGATGAAACT	......(((((.(.(((((((.((((((((.(..(((..((((((((.....(((((((((((((((.....((((..(((((.....))))).)))).....)))).))).......((((......))))..)))))).)))))..)))))..)))........((((((((....))))))))....((((((((((((....))))))...........((((..(((((....)))))..)))).))))))...((((..(((((..((((......)))).....)))))..))))..).)))))))).))))))).))))))......
novel_mir_283	GAGGAGGTTGTGGAAAGATGGTT	SL2.40ch08:25422367:25422560:+	3p	-35.6	TTTAGGTTTTTAATTATTTTTTTGTGGTAATTTTTTTTCTTATGATTTTCATCATATATAGATAAATTATATATCTATATATAGATTATTATTATTATTATTAATATTATTATTATTATTATAATATAGATAATTATTATTATATTTATTTTTCTATAAATGAGGAGGTTGTGGAAAGATGGTTAAAATTTTAA	.(((((.(((((((((((((((..(...(((((((((..(((((.........(((((((((((.......))))))))))).(((((((..((((((...(((((.......)))))..))))))..)))))))...................)))))..))))))))))..))))))))))))))).)))))
novel_mir_284	AAGGGTTCAGTTGACAAATGGTT	SL2.40ch08:31338299:31338598:+	5p	-73.5	AAATGAGTTTAAGGGTTCAGTTGACAAATGGTTAAGTAAAAGGGTCTAGAATACAAATTGATACATGTATAAGTGTCTATCAGACAATTCTGCCTTCTAAGAATTGTGAAAATTATGAGGTAAATTAATATTTTTAGTCAAATATATATTGTACATACAAAGATGTCGTATATCTTTGATTAAAAATATTAAATTACCTATTAAAAATAAAATTGGCATTTAATAAACAATATGTCATAGTATCTACCCAAAGGAGAATTACGATATATTTTTATCATTTTACTGAATTCACATCATTTT	((((((......(((((((((....(((((((.(((((...((((..(((.(((....(((((..(((.((((((((......((((((((........))))))))..........((((((.((((((((((((((((((.((((((.(.((((......))))))))))).)))))))))))))))))).))))))...............))))))))....)))...)))))..))))))))))...(........)....)))))..))))))).)))))))))...)))))).
novel_mir_285	ACTATACTCTTAGAGGTCTGTA	SL2.40ch08:39124074:39124233:+	5p	-46.4	GAGTTTCACTACTATACTCTTAGAGGTCTGTATACATTATGTGGGTTGTGTATATATATGTTTTGGATTATAGTCTGGACATGGTTTTTTTGGGATGTCCGCTTGTACAGAGGCAGCCTTGTCGGCTGTGTCCATCATTGTGTATTGTGTAGTGGCATCC	..((((....((((((.(((.(((.((.(((((((((.((....)).))))))))).)).))).))).))))))..))))............(((((.(((((.(((((((.((((((.....)))))).))........))))).....))))))))))
novel_mir_286	TTTTGAAGGATCTGACACGGG	SL2.40ch08:52881950:52882043:+	3p	-44.7	ATGTTGCTCGGACTCTTCAAAAAAGTCGAGGGGTGTTTGTCAGGTCCTCCGAAAGCAGTGTGCTTTTGAAGGATCTGACACGGGTGGGGCAACA	.((((((((..(((((((.........)))))))...(((((((((((.(((((((.....))))))).)))))))))))......))))))))
novel_mir_286	TTTTGAAGGATCTGACACGGG	SL2.40ch09:2864756:2864925:-	5p	-43.24	AATAGTGTATTTTTGAAGGATCTGACACGGGTGCGGCAACATTTTTGGAGAGTCCAAGCAACTTAGGTGAAAAGATCAAACAACCTATGCTTCTGGTTCATCCTGTTTCCTTATCTGCTGTTTCTCAGCATTTATGTATGCCAATGTTGTCATTTTTAAAGTGCGCTTAA	...((((((((((.(((((((..((((..(((..((.((((.....((((((.(((((((...(((((..............)))))))))..)))))).))))))).)).....(((((.....))))).........)))..))))))).)))).))))))))))...
novel_mir_287	ATAAGAGTAGGTCTGAAATGGTT	SL2.40ch08:53512250:53512517:+	5p	-52.5	TCTCTTAACTATAAGAGTAGGTCTGAAATGGTTCCTTAATTATACATTTAACGGTATATTCCTTTCACTATTTAAAAAAATTTCAGCTTTGATCCCTTAATTATAAACTTATCGATTTTAGTCCCTTAACTATAAAATTACCAATTTTAATCTTTTAAATATTCAAAAACTTATTATATTTGGTTTTTGTTTATTTTTTAATATAAATATCTTAAGTTTATATTTATAGTTAAGAAATCATTTTGGATCAACTCCTACAATTAAGAAA	..((((((.(.((.((((.((((..((((((((.((((((((((........((......)).......................................((((((((((..(((((((............((((((.....)))))).......(((((..((((((((..........))))))))..))))).......)))).))).))))))))))..)))))))))).))))))))..)))).)))).)).).))))))..
novel_mir_288	ATCTGTGACAGGATAATGGAAGA	SL2.40ch08:53777059:53777378:+	3p	-67.5	CCTGACTGTCGTCTTGTAAATTATTTTTTGTTATAGGCTTTGTTAGGACTATTGCACAAAGGTATTTGGCATCTCCTAAGAAAAACTTTATTTACTGGATCAATTGATGATTAGAATAGATTTTTGATATTTATCATTAACCAATTTAGAAGGAAATCAGTTCAGACAGTTTGATTAGCAAGGGAAAAATAAATTGATTGATGAAGAGGCTTCTTAGTTTAATGTTTGTTTAAGTATTATGGACACTCTTGTAATTAATTTGAATTCAATGTGTTAGGACGTGAGTCATCTGTGACAGGATAATGGAAGATCTAGTTATC	..((((((..(((((....((((((..((((((((((.(((.((((((....(((.((((....)))))))..)))))).)))...........((((((...((((((((..(((((.........)))))))))))))...))))))..((...(((((((.((((..(((((((.((((((..((((((((.((((((.((((...))))))))))....))))))))..((.......)).))))))))))))).(((....)))..)))).)))).))).)).))))))))))))))))..))))).))))))..
novel_mir_289	GGCAGTCGTCTTTAGCTATA	SL2.40ch08:54808774:54808891:+	3p	-38.8	CCTTTGTTAATTAGCCAAGGATGACTTGCCTAATGTACCCACTATTTATTTTCCTCCTATTTTTTATGGAGTATTTAATAGTATACTAGGCAGTCGTCTTTAGCTATATTGACACATT	....(((((((((((.((((((((((.(((((.(((....((((((.......((((..........)))).....))))))))).))))))))))))))).)))).)))))))....
novel_mir_290	TGACAAGTAAAAATGAACGGA	SL2.40ch08:57260133:57260421:+	3p	-56.55	ACTTACTCCTACTGTTCACTTTTACTAGTTTTTTTTAATAACGACCGTTCACTTTTACTAGTCACTTGCTCCTAAAATAGATTTTCATTTTTACTAGCCATTTTTGACATAACAAGAAAAGGCAATTCTTTTTTTTCCATGTTTTACCCTCAACATTAAATACTTATTCTTCAAATCATTTTTCAAGACTTAAAACCAAACATCATTTAATAGGGATATATACCAATAATTGTTTTCTTAATGGGTGTGCCTAAACAGTGACAAGTAAAAATGAACGGAAGGAGTAATA	..((((((((.......(((......)))...............(((((((.(((((((.((((((.(((..(((((..(.....)..)))))..)))..((((((......)))))).((((.......................((((....(((((((......((((.(((.....))).))))................)))))))))))....(((((....((((......)))).)))))))))....)))))).))))))).))))))).))))))))..
novel_mir_291	AGAAAATTGTATATACACATGAA	SL2.40ch08:59155781:59155939:+	5p	-37.25	ATAAAGCGAGAGAAAATTGTATATACACATGAAAAAATGTATATCTTCGTGTTATACACTTAATTATACAATTTACAAACATTTTACTTCAAATATTGTACAGAAAAAGGCCAACGAATTATACAATTGCGGTGAAATACAATTTTCTCTAGCTTTATA	(((((((.((((((((((((((...(((.((...((.((((((..(((((........(((.....((((((......................))))))......)))....))))).)))))).)).)))))..)))))))))))))).))))))).
novel_mir_292	AAGATTTGAAGTTTATGAGTT	SL2.40ch08:62057881:62058012:+	5p	-27.5	TGCGGAATTTAAGATTTGAAGTTTATGAGTTATTATCATCATACAGTAATTTCTTATCATATATTTAAGTTACAGATAAAATTTATTAGATTCTAATAACTCAAAGACGATTCAGATCTAAGTCAAATGTAC	((((..(((((.(((((((.((((.((((((((((..(((.....(((((((..(((...)))...))))))).((((.....)))).)))..)))))))))).))))...))))))))))))....)))).
novel_mir_293	TTTGGTGGCAATTTGTTCGAA	SL2.40ch08:62539660:62539972:+	3p	-98.7	GGCATGGATGGGCTTAATGGGCCTAATTATGTTGGAACTGGATGTTTTTTTCGTCGTCGGGCCTTTTTCGGGCCTCCGTCTTCGTTTGAGCAGCCCGAAATTCCAGAACTGTTTCCGGATCATGTTGTGAATAAGCCCATTAAGGCCCAAGAAATCTTGCTGCGAGCCCATTATGTAGCAAGTTGCAACTATGAGAGGGAAAGTAATTGGGGTGCCAAGGTGAGGTTTATTTTACATTTTAAGTAAGTGAATGTAGAGTATAATTGCACTAACAACTTTTTTTTTGGTGGCAATTTGTTCGAACTTACCATGT	.((((((.((((((((((((((.((.(((((...((.(((((.(((((....(((....)))...(((((((((((((....))...)))..))))))))....)))))....))))).))....))))).)).))))))))..((.((((....))))..)).))))))...((.((((((((((.((((...((((((((((..((((....))))((((..(((((((((((((((.........)))))))))))).)))..))))....)))))))))))))).))))))))))))......))))))
novel_mir_294	GTAACGGCAGTGGTATATGTGAG	SL2.40ch08:62957614:62957699:+	5p	-29	AAGCCATTTTGTAACGGCAGTGGTATATGTGAGCCGTTTGTATAACGATAAGGGCATATATGTGCCACTTTTATAATAAGGGGTAT	..(((.((((((.(..(.(((((((((((((.(((.(((((......)))))))).))))))))))))).)..).)))))))))..
novel_mir_295	TAGCATTGTAAAGACGTCTC	SL2.40ch08:737016:737171:-	5p	-62.9	ATTGTTTTGTTAGCATTGTAAAGACGTCTCAAAGTTCTTGTGTATTTTATGAACACTAGGTCATGTTGAGGTGCTTCAGGGTTCTCTTCCTCAATGACCAAGTGTTCAAAAATATAATAGAATATCAAGGCGTCCTTGCAATGCTCACAATGGATT	......((((.((((((((((.(((((((..(.(((((..((((((((.((((((((.((((((..(((((.(((....)))......))))))))))).))))))))))))))))..))))).)..))))))).)))))))))).))))......
novel_mir_296	GAAGAGTCCGAGCAACATAGATA	SL2.40ch08:3188385:3188703:-	5p	-68.5	TGGCACATTTGAAGAGTCCGAGCAACATAGATACTTGCATCATTTATTCACAACAAAGACTAATGTATGGATTGGATAGATGACAGATGATTCCTACATGAGTTTTCTAATGGAAGTACTTCTGTTCTTCTAGGTTGGGGTACTAAAGACTAAATTGAAAACTTTAAAGCTAATGGAGCTGCTGTAAGTGAATACATTTGGCATCCTTTTCTAGTAATTTCTCTAAATTGATTACAATTCATCACATTTTTTTATGACTAGCAATTTACCTTGAAAATTTAGTGCTCAATGTGTTGATCCTCGAATGCCTTCTGTGTAC	..(((((...((((.((.(((((((((((.......((((.............((.(((..(((((((((((((....((((.(((((((((((((((.((((((((.(((...(((.(((..((.((((......)))).))..))))))..)))))))))))...((((.....))))..))).)).)))).)))))).))))......(((........))).........)))))))).)))))..))).)).....(((......)))........))))....)))))))...)))).))..)))))))))..
novel_mir_297	AAATGAAAAATGAGTTGGATATA	SL2.40ch08:3577787:3578052:-	3p	-53.9	AATTTTTTATGAATCAATTACTCATTTTTCAGAGTTTATCAAAAAAGTTAAAAATTAAATAAAATTGTTGAAAATGGATCGGATAGTTTACATAAAAGACAGTTAATTTATGAGTCGAATTAGATGTTTATGAGTCTGAACTTTAGGGGCATAATTGATCCCTTTTTATTTTCATATAAAAATGCCATGTGATAATGTCTAAATGACATGACAATATCATGCGACATTTAAAAAAATGAAAAATGAGTTGGATATATTCAAAAGAT	.((((((((((.(((....((((((((((((...(((...............................((((((((((((((((.((..((((....(((.((......))..))).......))))..))..)))))).....(((((((....)).))))).)))))))))).....(((((.(..((((((.((((..........)))).))))))..).)))))..)))..))))))))))))..))).)))..)))))))
novel_mir_297	AAATGAAAAATGAGTTGGATATA	SL2.40ch09:38607857:38608040:-	5p	-51.7	ACATTTAAAGAAATGAAAAATGAGTTGGATATACCCAACATGGCAACTAATGCTCATTAGGGCATATTTGGACCAAAAGTTGGACGGCGAGGACATGAGTGAACCAATCTTTAAACGGAGAATATATCTAAACTTTTTCGAATAGTTTAGAGGCATATTTGACTCTTTTCCTTTCTTTAAATGA	.((((((((((((.(((((..((((..((((...(((((.((((.....((((((....)))))).....).)))...)))))...((...................((((......)))).....((((((((.........)))))))).)).))))..))))))))).)))))))))))).
novel_mir_298	TGGAGTGCAGAGTTAAAAGGGTA	SL2.40ch08:4632876:4633090:-	3p	-42.1	CTATGCTTTTTACTTTTCATGTGATTTGTAGTCTGTGTTGATTTTGAATTGCAAGTGCTTTCATATAGCCTAGGAAAATGTTTGAAAAGGTATCAACAATATTGAGATTAGTTGTAGGAGTCAATTCCTTAGTTTTGTAACCTTAAATATTACTCGGATAATAGATATAAATCATGTTTTTTTGGAGTGCAGAGTTAAAAGGGTAAAAAAAATTA	.(((.(((((.(((((.(((((((((((((.(((((........((((..((....)).)))).....((.((...((((((((...((((....((((.((((((...(((((.......))))).)))))).)))).)))))))))))).)).))...)))))))))))))))...........))).))))).))))).)))..........
novel_mir_299	TTGTGTTGTTTTTGTGGGGTAT	SL2.40ch08:5534085:5534217:-	3p	-29.8	TTAAATAACATTATCCTAAGAAGAAAATATATGTTGGGTGTTATGTTGTGTCTGTGTGGACTTACATACCTAATTGTAAGAAGATAAAGATATATCGTGTATTGTGTTGTTTTTGTGGGGTATTGTGTTCTGT	.......(((.(((((((.(((((.((((((.(((((((...((((...((((....))))..)))))))))))........((((......))))......)))))).))))).))))))).))).......
novel_mir_299	TTGTGTTGTTTTTGTGGGGTAT	SL2.40ch12:24051227:24051390:-	5p	-30.2	ATGTCGAGTATTGTGTTGTTTTTGTGGGGTATTGGTTCTGTATGAGTGGGGTTATAGTTACAGTAAAAAATTTTGCTTCAACTTGAATTTTTTTTTATTTGTTTGGGTGTGTGCACGTTTCTTTAGTCAATTATTGTACTCTATTAGTAACTTGTACTTAATAA	.(((..(((((...((((((...(((((((((.......((.(((.(((((.....(((((.(((((....)))))....(((..(((............)))..)))..))).))....))))).)))))....))))))))).))))))..)))))..))).
novel_mir_300	TGATACAAGTATAAGGGTCT	SL2.40ch08:6981557:6981705:-	5p	-33.7	GAATACAAAGTGATACAAGTATAAGGGTCTACCAGGCCATTTCGCCAAAGATATTAGTCAATAATTTACGGCTCTTTTGAGCTTCATATAGCGGAAGTCCAAAATATCTCAAAGTCATTTTCCTTTATCCTTGTTATCATGAAAGATAT	.........((((((((((.(((((((.......(((......)))..(((((((..............(((((....))))).......((....))....)))))))............))))))).)))).)))))).........
novel_mir_301	AATTTGGCGGCAATGGAAGCATA	SL2.40ch08:7424747:7424846:-	3p	-42.7	GTGAAGTTGTATAAGCTTCCATTGTCATCAAATTGAAGTGTCCGTTGGTTTCCTAATACCATCTCACAATTTGGCGGCAATGGAAGCATACACAACTTCA	.(((((((((.((.((((((((((((..((((((...(((.....((((........))))...)))))))))..)))))))))))).)).)))))))))
novel_mir_302	TTGAATTTGGGCTGCTCACGGA	SL2.40ch08:16212700:16212879:-	3p	-58	TTCTGCTGCACTCTGTGGGGTAGGCCTAGGTTGAGCATTACCTCCAGCCGGATCTCTCATCCATTTCCCCCTCTTGGGTTCGGGTCTGCCTCCTGTAGGTGTTGTATTTCTTTGAGGGTTAGAATTCCCAGAACTCTGTTGCCTCTTCTTGAATTTGGGCTGCTCACGGATGCAAAAATT	......((((.((((((((...((((((((((..(((.(((((.(((.(((((((...(((((...........)))))..)))))))....))).))))).)))........((((..((((.(((...))).))))...))))......)))))))))).))))))))))))......
novel_mir_303	ATATTAAACAAAGTGTAGGTC	SL2.40ch08:23668162:23668460:-	5p	-72.95	CCCTCTATTTATATTAAACAAAGTGTAGGTCAGAACTCTTTTGAAAAGTTACAACCCTTCGGAAAGATCACAACCTTACATAAAAGTTGCAACTTTTCAAAAAAGTCACACTTTTTCATAAAGTCGTAACTCTTTATAAAAAATTTAACTCTTCCGAAGGTCGCAATTTTTCATAAAAGTCGCAACTTTTCATGAAAGGGGAAGGCTAGTTATTATAATGGATAAATCTAAAGGGGAATCCTTGTTTGTGGTGGCGCCATGTAGGCAGGCCTATGGTTTTCTTTTATATATGTATATAT	.....(((.(((((.(((.(((.((((((((....((((((((((((((......(((((((((.((............(((((((((((.(((((...((((((.....))))))...))))).)))))).)))))............)))))))))))..((.(((((.....))))).)).))))))))..))))))...(((..((((((((((.((((...(((.....)))))))....))))))))))))).........)))))))).)))..))).))))).))).....
novel_mir_304	TAATGAACCTTGGAAGATACTC	SL2.40ch08:26359570:26359638:-	5p	-22.8	TTCAGAGAAGTAATGAACCTTGGAAGATACTCCAAAGGTATCTAACAAAGGTATTATATTTCCCTGGAG	(((((.((((((.(((((((((..(((((((.....)))))))..).))))).))))))))).))))).
novel_mir_305	GCCATGTAGGACGAAAAGGGGTA	SL2.40ch08:27934318:27934421:-	3p	-30.95	AAATAATTTTATACTCATTTTCGGGCTACGTGACACTAGTTTCAAAACACACCCCGGGCCCACAAGATAGTGCCATGTAGGACGAAAAGGGGTAAAAATTATGT	..((((((((.(((((.((((((..(((((((.(((((...........(.....)...........))))).)))))))..)))))).)))))))))))))..
novel_mir_306	AGAAGATAGTGTCACGTAGGCCG	SL2.40ch08:28889483:28889677:-	5p	-50.1	CGCTATGTCCAGAAGATAGTGTCACGTAGGCCGAAAAGGGGTAGAAAATTATTTATAAAATAAGTTCACGAGGTAATAGGACCTTCATATAATATAAGTGAGTGTGTCGTATTTCGGGCATAGATTGGGGTACTTATGCATTTTTCCAATAATCTTTATTGCCTACTTGGTAAACTCTTGCTTTTGGATAGGCGG	((((.((((((((((..(((.(((.((((((...(((((....(((((.((((((((..(((.(.....(((((......)))))).)))..)))))))).(((((..((((..(((.......)))..)))).)))))..)))))......)))))...)))))).)))...)))....)))))))))))))).
novel_mir_307	AGAGACTGCATGATGCGTAGAA	SL2.40ch08:33789055:33789133:-	5p	-31	ATCCTAGATTAGAGACTGCATGATGCGTAGAAAAATTTCCCTTATTCTAATCTTATCGTGCCTTCTCTAATGTAGGATT	((((((.((((((((..((((((((..(((((.((......)).)))))....))))))))..)))))))).)))))).
novel_mir_308	ATGCCCGAAATCTCATAGACACA	SL2.40ch08:44959620:44959882:-	5p	-80.2	TACCTAGATTATGCCCGAAATCTCATAGACACACGTTAACTAAACTAAGGTCTATTACCCCATGAGCCCATTTTTGGTAATTTTGTACATCTTTTTAGCTTATGTGGCATCCAAACATTTCCAAAGTACCTCAACTGTGAGGAGTAATGGAGTGTGTCACGTAATCCACAAAGGCGTATCAAATGACAAAACAAATAAGTTTGGCGGGGCGGGGGGGGGGGGGATTTAAGGTTTGTCTCAGGGATAGCGGTCATATGTAGGAG	..((((.((.(((.(((..(((((..(((((.((.((((..........((((.(..((((....((((..(((((...((((.((((..((((...(.(((((((((((........(((((.....(((((....))))).....))))).))))))))))).)...))))..)))).))))..)))))((((....))))...))))...))))..).)))))))).)).)))))..)))))..))).))))).))))..
novel_mir_309	GAGAATTGGGTTGGAGTTGGTTG	SL2.40ch08:45046034:45046343:-	3p	-52	TGTAATTGTATTTCAATTCTATTTCAATTTGTTCATTAATTTATATATTATATAATATTCTCATGCAATTTATGGTATTTTATTTTTGTGCATAAAATATAATAATTAAATTAAAAAAATAAAAACCCGACTTTCTGTATCACGTGGAATTATAAAAAGTAATTATTCGGAAAAGAAAATTAATTATTTATACCAGGAAATAAGAAATAAGAATGAAATTTTTATAATAATATAATATCGAGGAGAGAAAAAAAGTTCTTTTTCAGAGAGTAAAGTAGAGAATTGGGTTGGAGTTGGTTGTGTGATAAAA	....((..(((.(((((((((.((((((((.....((((((((..((((((((.........(((((....((((....)))).....)))))...))))))))..))))))))..........((...((((((((........((.((((((..((((((((((((......)))...))))))))).................((((((((...)))))))).....)))))).))..((((((((......))))))))))))))))...))...)))))))).)))))))))..)))..))....
novel_mir_310	TGTGGCCGAGCTCACAGTGGAG	SL2.40ch08:46622985:46623077:-	5p	-31.3	CTCTGGTAAGTGTGGCCGAGCTCACAGTGGAGAATGCAGATAGGGTACTAATGCCTGCTTCGGTTGTGGTAAGAGTGGACACATGGTCAGAGA	((((((...(((((.(((..((((((.(((((...(((..(((....))).)))...))))).).)))...))..))).)))))..)))))).
novel_mir_311	GCTTACTCTCTATCTGTCACC	SL2.40ch08:49154379:49154495:-	3p	-60.9	AATAAATGGTGGTGATAGAAGAGAGTGAGCACACATGGTGTTTTCTTGCATGATGTTTATATATATATATGCTTGAAACTATGTGTGCTTACTCTCTATCTGTCACCCCCACCACAC	......(((.(((((((((((((((((((((((((((((...(((..(((((((((......)))).)))))..))))))))))))))))))))))).))))))))).)))......
novel_mir_312	TGGGCCTGATTTTGTTGCACT	SL2.40ch08:50225432:50225567:-	3p	-42	AAAATTCAGAAAGACGGCAACGGAGCAGGACCTTCTGGAGCGGCATAGTGGACATCACCCCTGCGTGGGTCTTTTACATGTATTTACACTGCTTTAGCCCGTGCGTGGGCCTGATTTTGTTGCACTTTCGAATGGC	...((((.(((((...(((((((((((((.(((.(((((((((....(((.....)))...((((((.........))))))......))))))))).........))))))).))))))))).)))))))))...
novel_mir_313	AGAGGAAGCTAGAAAGGAGAAAG	SL2.40ch08:54643954:54644258:-	3p	-75.7	AACGAGTCTTTCTCTTTTTAGCAACTCTTTAATTTCAACTTTTCACATGGACATAGTTCAGACCACAAGATTAAAGACACGTTGGTTCATTTAACAAATCTTTTATTTAGAGATTCAAAAGTCTTCATTATTTTTTTTCAACTCCATCCGAGTCAAAGTAGGCCAAGGAAATTGAAATGGAGGAAGTGGTTAATATGGAAAACTATGAGACTAGCATAAGAAAAGTATAATAGGGAAACTCGTTAACTAAGATGTGAAGATTCAACTAAATAAGAGGAAGCTAGAAAGGAGAAAGAATTTTCGAT	..((((((((((((((((((((..(((((..........(((((((((...(((((((((((((((.......(((((..(((((.....))))).(((((((.....))))))).....)))))................((((((((..(((......)))...)))........)))))...))))))....)))...))))))................(((.(((..((....))..))))))...)))))))))...........)))))...)))))))).))))))))...))))..
novel_mir_314	TCTGAAGAGTCCGAGCAACATAG	SL2.40ch08:56408591:56408733:-	3p	-48.7	TAGTGACCACCTAAGTTGCGCAAACTCTTCACTTCGATGCCGCACCCGTGTCTGATTCTCCAATAATACACTACTTTGGGAGAATCCAACAACACGCACCCGTTGACATTTCTGAAGAGTCCGAGCAACATAGGTGACCACAC	..(((..((((((.(((((.(..((((((((..((((((..((.....(((..((((((((...((........))..))))))))..)))....))...))))))......))))))))..).))))).))))))..)))..
novel_mir_315	AGAAGGGAGCTCTACACTTGATA	SL2.40ch08:61501865:61502210:-	5p	-81.64	CTTATTGGAAAGAAGGGAGCTCTACACTTGATAACCTGGGGTTTTTTTTTTATGATGGACATATCTAATTTTCTCATGCTTAATTGAAGGTTTTTGAATTCGATCTTTGAAAAGAATTTTTGTACAGAAAACGTCTTTATGTTCTTTAATTAGTCTTACATGTCGTAACTTCGGATCAGTCGTTGAGAAATTTCTTCTTTCTTTTCAAGGATGATGTAACGTTTGTGTATATACTATATTTTGCATACTCTGCTTGTGAATTATACTAATTTTCCTAGAGTTGGTTTTAACTTGTTCGAGGAAGATCAGAGTTTTGAAGGTAGAGCTCTTCTGAATTCCAAAGAGG	(((.((((((...((((((((((((.(((.(.((((((.((((((((((....(((.((.......(((((((............))))))).......)).)))...))))))))))..((((((..((((((...(((((.((......))....)))))..........(.((((.((.(((((((............))))))).)))))).).)))))).))))))...((((.((..((.........))..)).))))...((((((((.(((..(((....)))..))).))))))))))).))).).)))))))))))).)))...)))))).))).
novel_mir_316	AACAAGTCAATGAGAAGCTTT	SL2.40ch09:785036:785296:+	5p	-78.29	GACATTCTTAAACAAGTCAATGAGAAGCTTTTCTATTTCCACATGACATCTCAACTAAAAGATCAACTTTCTTCAGCATGGTCTCAATGCATCTACGATCTTGTTAGAGACTCAAACAACTTTTGCTACCGTCAGGCATGCTGCCGAAGTGTGTTCATGTGACCAATGTTATCTTCTATTTTTTCATTTTTTCAAAGGAATACTAAAATTAATTATGTGAAAATAGAAAAGCTTCTCATTGACTTGAATTAAATAATGTTA	((((((.((((.((((((((((((((((((((((((((.(((((((...................(((((...((((((((((((...(((..........)))..))))).................((....)))))))))..)))))((((((...(((..((((................))))...)))...)))))).........))))))).))))))))))))))))))))))))))..))))..)))))).
novel_mir_317	AGGTGTAGGTGTTCATGCAGA	SL2.40ch09:1677553:1677651:+	3p	-47	GATATTTTTATCTGCATTTGCACCTGCACCTTAGTGAACGAATTAGTTCGCGTATAATTCGTGCAGAAAGGTGTAGGTGTTCATGCAGACAAAAATGGT	..(((((((.(((((((..(((((((((((((..((.((((((((.........)))))))).))..)))))))))))))..))))))).)))))))..
novel_mir_318	AGAAGTTCAGGATGAAGCACG	SL2.40ch09:1967184:1967279:+	5p	-50	TGCATTTTCCAGAAGTTCAGGATGAAGCACGTTCCACATGTAGAACAAATTTATCTACACGTTGAATGTGCTTCATCCTGAACTTTGGACGTATCC	.......((((((.((((((((((((((((((((.((.((((((.........)))))).)).)))))))))))))))))))))))))).......
novel_mir_319	TACATGTTCGTTGTTGCAGCTA	SL2.40ch09:11089255:11089401:+	5p	-41.1	GCGCTAGAGCTACATGTTCGTTGTTGCAGCTATTTGGACGTCAGCATTCATTCGGAGTTTGGTAGGTACTCATGCTTTCAAGGATGATACTATTTTAAATTCTAGCATAGTTTTTGAGTTGAGCTAGTGAGCATGTTCCACTAGCAT	..(((((.(..(((((((((..(((.(((((....((((....((........(((((((((..((((.((((.((....)).))))))))...))))))))).))...))))...))))))))...)))))))))..).)))))..
novel_mir_320	ATTAGGCAGAAGAATATCACATT	SL2.40ch09:16270348:16270563:+	3p	-36.8	TTTCATATTGAATAGTGCAATTTTCTTCCAATGATAACATAAATATTTGTAAATTTGTTCTTAAAAAACATATAAAAATTTTATTCTCAAAGTTTTTTTGCATCAATAGTGGAAAATGACTCTTCATATTCAACTGTTAATTTAAAACAAATTATGGGTATGGAAAATAATTAACATTCAATCATTAGGCAGAAGAATATCACATTCTCAAAATTA	.........((((.(((...((((((.((((((((.......(((((..(((.((((((.(((((...((...(((((((((......))))))))).))....((((((.(((.((((....)))).))).))))))..))))))))))))))..))))).(((...........))).)))))).)).))))))....))))))).........
novel_mir_321	AACATAACAAGTAAAAGTGAACG	SL2.40ch09:19283959:19284045:+	3p	-22.4	GATTGAGTTCAGTTCATTTCTGGCTGTGGTTTATGGTGCCTTTAGTTGAAATGCAACATAACAAGTAAAAGTGAACGAAACTTATAA	...((((((..((((((((...(((...(((.(((.(((.(((.....))).))).)))))).)))..))))))))..))))))...
novel_mir_322	AGTTACTAATTCATGATCTTGC	SL2.40ch09:21417708:21417844:+	5p	-22.5	AATTTGAAGTAGTTACTAATTCATGATCTTGCATGTACAGAATGAAAATATAATTCTCGATTGTACAAGAATTTTTTTGAAAGCCTTTGTTATAGACTATAGTAAGAGGTCAAGGACTGAGTGGTCTATTTATAGTT	......(((((((((((..(((.(((((((...(((((((...(((.......)))....)))))))..............((.((.......)).)).......))))))).)))...))))).))))))......
novel_mir_323	GGTGAAACTTCAAATGATCGT	SL2.40ch09:30257158:30257258:+	3p	-34.3	AAGCAAAAGTTATGATCTTTTGAAGTTTCACAAATGTACAAGAACTTTTTTTAGTTATATTCTTTAATATGGTGAAACTTCAAATGATCGTAACTTTGTCC	..(((((.(((((((((.(((((((((((((..((((..(((((((......))).....))))..)))).))))))))))))).))))))))))))))..
novel_mir_324	TTGAAATAATAGGTGATGAGGG	SL2.40ch09:34288375:34288736:+	5p	-71.6	AGGGAAAATTTTGAAATAATAGGTGATGAGGGAATTAGGAGCTTAACATCTTTTATATATACTGAGTATAAATCCGTTTACTTGTTTGCTACTGATGATTGTGAATTGTGTGTTGATGTTACTAATATTGTGGATGCATGATGGGTAATTTTTAGTGTCATCAATTGTTAATGAGGGAACAAATTGTAGTGTAAGTGAAGCTGATAGTAATAATAAAATGGTATTTAGTTGTTAAGATTATCAATCATAAGAATTAGAAAATTTTGTCTCTAAAAAAAGAATATAACTGATAATTTCCAAGATTATATGGAGATTGTTAAGGGTATGACCTTCAAAGACACAGTTGAAGCAGAATATTTTTG	.(((((.((((((...((((..(((.((((((..((((..((...(((((((((((.(((((((......(((..(((..((..((.((...(((((((...((((((..((((.((((..(((......)))..))))))))..)))))).....)))))))...)).))..))..)))..))).))))))).))))))..))).))...............(((((((.(((.(((.....))).))).))))))).......))..)))).......((((...((((((((((((........))))))))))))...))))..))))))....))).))))...)))))).))))).
novel_mir_324	TTGAAATAATAGGTGATGAGGG	SL2.40ch12:5621803:5622106:-	3p	-80.7	TCATCTAACTGTCTTATATTTATTGTTGCTTATGTTATTTCATAATTCTTTGTAGGTCATTCAAATGGTTAAAGTTACAATTTACTTTCATCATGATGGTGAGTGGCTAACTAGTCCAGAACCATACTATGTAAAGGAAGTGTGACTTATTGGAAAGGGTATGATCCTGACCTTATATCTTTTTTAGACTTAGTTAATGAATACACAAATAAGTTAGGCTTTGTGAGTGTGCAAGAACTAATTGTTCTTGCTCCAAGCGAATTTTTTTTTTTTTGAAATAATAGGTGATGAGGGGGTTAGGACC	...(((((((.(((((((((((((((((((((..((((((....((((.(((((((((.............((((((((.....(((((((....(((((...(((((....)).)))..)))))...))).))))....))))))))..((((((((((((((........))))))))))))))))))))..))).))))....))))))..))))).((((..(.(.((((((((.....)))))))).))..))))................)))))))))).)))))).)))))))...
novel_mir_325	AAGATAGATATTGAGACTGCCG	SL2.40ch09:35295303:35295594:+	5p	-74.22	GAGAGAAGCGAAGATAGATATTGAGACTGCCGTGTTTTTGGCCAGAAGTGTGACACTCGACGAGGAATTGGTGACCCATAGCAACTTAAAGGGCAGAAAATACCTCGCCCGTGAAAAGGGAGCAGACGACAGTTGTCCCGACCAAGAATCAATTGAGGAGGACGATGAGGAAGAAATCGTCTACAAGACTCCATTTCCGACTGTTTGAGAGGAAAGGAATGACCAGCCACAAGACAAGAAATCTCCAAAATGTTGTCTTCTAGGAATTTCGATGTTGTTTTTCGATTCCCTG	.((.(((.((((((..((((((((((...((..((((((((............(((..(.(((((.(((..((.(((.............)))))...))).))))))..)))....((((...(((....))).))))..)))))))).......(((((((((((.(((.((..((((((.......(((.(((((..((.....)).)))))))).((......))..))))..))..)))))....))))))))))).))..))))))))))..)))))).))).)).
novel_mir_326	ATGCGGAACCAGGGGAGATGCT	SL2.40ch09:35299232:35299566:+	3p	-103.9	GTAATGCTACAGAGCGGATTCGAACCAGGTTTCGGACTTGGAAGGAATGCCCAAGGGATCATCGAGCAAGTTCCGGTCCTTGCTCAAGGATCAAAGTATGGTTTGGGGTACATCCCACAAATGATGATGTGAAGATAAAGAGGAAAAATGATCAAGGGTTGACTAAGATGATCCCGCATCTCTATCAATCCTTTCCAGTCCGGGAGCATACCGAGCCTGAAGACGATGGGGAAGGGATCTGTGACCTATTCAAGGATATTAACGCCGTTATCGAGGAGGAGGTCAACCCAGCTAGCATTCGCGATGCGGAACCAGGGGAGATGCTATAGAATTGG	.((((.(((...((((..(((...((.(((((((.(.(((....((((((......((((((.(((((((........))))))).....(((...(((.((((((((.....))).))))).)))...)))...............))))))..(((((((((.....((((((...((((((((....((((...(..(((.......)))..)..))))..)))))))).)))))).....(((.(((...((((..........))))))).))).))))))))).....)))))).)))).))))))).)))))..)))).))).)))).
novel_mir_327	TAACCTAAGATTGTCCAAAGAG	SL2.40ch09:40442919:40443144:+	3p	-51.22	CCTAGTACCTACGCTAGGATGGTCTAAAAGGTTAGTTATGGTCCTTAAAAGATAGGGGTACTTTATTAATTCCCCTAGGTTATCTAATTAATTAATTTATCAAATTAATTAATTAATTAAAAAAAGGCTAAAACCCAAAATAAAAAGGAAATTTTCAGATTTCGGTTAATACAAGAAAGGGACAACCTAGTACCTAACCTAAGATTGTCCAAAGAGTTCGTTAAGA	.((...((..((.((.(((..((((...(((((((...(((.((((......((((((.............))))))..(((..(((((((((((((.....)))))))))))))..)))...)))))))...(((...........((((((....)))))).((....))......)))............))))))).))))..)))..)).))..))..)).
novel_mir_328	ATTTTTGGATCGAGTTTACACA	SL2.40ch09:48437261:48437522:+	3p	-86.49	AGTCTGTGACGGTCCATCACACCTGTGAAGGTCCGTCCTGCCATTCCGTTACGAAGTTCAGAGAGTCAATTTCAGTGCCCATTTTTCAGAAATCTAAGTATTTTGGAACGAGACCCCCTCGATGGTCCGTCGTGCCCATGACGATCCGTTGTGGGGTCCGTTATTTCTGCCAGTTTTTCCAGAATCAAAGTTTGCTGCTCAAAACGACTAAACAGGTCGTTACAGTTCGGATTTTTGGATCGAGTTTACACAGGTCCAGACC	.(((((.(((((.((.((((....)))).)).)))))..(((..........((((((.........)))))).(((...(((((((((((((((..(.(((((((((((.((((((..((((((..((((((....))))))..)))))).)))))))))................))))))))).......((((.....(((((((.....))))))).))))..)))))))))))..))))...))).))).))))).
novel_mir_329	TATCTAAATGAATTATGCGGACA	SL2.40ch09:48956345:48956647:+	5p	-51.9	TCTGTTAAGATATCTAAATGAATTATGCGGACATCTCTAAGGGGCCACACATGACTTCAGCCATATATAAATGTTGTTAAAGGCTTTAGTGTTTCTAGATGCACTGACATTAACTCAATTTCTGCTGAATATTTGTTATTAACCATAACTTAAAAGGTTAGTCAAAACAAAAATAGAAATTAGATGAAGTAGATAGAAAACAAAATAAACTGATTCCACAGAAACTATTATGTCTCCTTAAGAAATGTAATCCCCTGACTATATCCGATGTTACAGATTAATTTCTTCCAAGATAAAACGGAT	((((((....(((((.((.((((((..(.((((((..(((((((.((......(((((.(((....(((.....)))....))).(((((((........)))))))......((.((((((((.......(((((((((((((...........)))))))...))))))..))))))))))..)))))...................(((......))).........)).)))))))....(((((.((....)).)))))..))))))...)..)))))).))...))))).)))))).
novel_mir_330	ATTATAATTCGGCCACATCATCA	SL2.40ch09:49910454:49910592:+	5p	-43.09	CACGTCGTCAATTATAATTCGGCCACATCATCATTTTTTAATTAAAAAAATCAAAAAAAAACTTCATTCAATTTTTATTCAGAATTTTGATTTTTTATTAAAAAATTAATGATGTGGCTAATTATAATTCGGCTACGTC	.((((.(((((((((((((.(((((((((((.((((((((((..((((((((((((............................))))))))))))))))))))))..))))))))))))))))))))).))).)))).
novel_mir_331	TCAGTAGGAGTTGGTTGAGAA	SL2.40ch09:54478781:54478893:+	5p	-29.5	TTCAGAGTCTTCAGTAGGAGTTGGTTGAGAATCTGCTTCGACATATCTGGGATTACTCTTCTCCAACTCAACCTCAACTCCCACTTGCTTTGTAATCTCTAGAACGTTCTGGT	..((((((....(((.(((((((((((((..((......))......(((((.......)).))).)))))))..)))))).))).))))))......(((((....))))).
novel_mir_332	TTATACCCTTTAGGCTCCGGACA	SL2.40ch09:55938297:55938415:+	5p	-38.6	TGTTAACATTTTATACCCTTTAGGCTCCGGACACATAAGTTTAGGGGTAGAAGGACCTAATTTAGTTAAGGTGTGTGTCTCCGAAATTTCGTTCGCAGTCTAGGGGGTATTTGTTTCTT	....((((....((((((((((((((.(((((....((((((.((((.....(.((((..........)))).)....)))).)))))).))))).)))))))))))))).))))....
novel_mir_333	AGGATTGAAATTGGGTGTCAACA	SL2.40ch09:56758642:56758754:+	5p	-24	TATATCGTCTAGGATTGAAATTGGGTGTCAACAGCTGTTCATCATTTTTCTTTTATTGATGCAAGAAATACAAGAAAAATAAATTGACCACTCCAATTTTGACCGACCACGCA	......(((..((.(..((((((((((((((..(.....)...(((((((((.((((.........)))).)))))))))...)))).))).)))))))..))))))......
novel_mir_334	TCAGTTGAAGCTGCCAGCATG	SL2.40ch09:63883400:63883505:+	5p	-37.1	TAGACTACTATCAGTTGAAGCTGCCAGCATGATCTAAACTTACCTATAAATTTATATTAAGGCAAGATCAGATCATGTGGTTGCTTCACCTGTTAGTTCGTACTAC	(((((.((((.(((.((((((.((((.((((((((...(((.(((.(((.......)))))).)))...)))))))))))).)))))).))).))))..)).))).
novel_mir_335	GTCTGGGTGGTGTAGTCGGTT	SL2.40ch09:4658282:4658400:-	3p	-24.2	TCTCCGTAAAACTAGACAGGCAAACCCAAGCTTATTCTCTTTAGGTTGTTTTATGAAGTATTATGTCTTGTCAACATTGAACATCGAAGTCTGGGTGGTGTAGTCGGTTATCACGCTAG	....(((..((((.(((..(((.(((((..(((......(((((((((...(((((....)))))......)))).))))).....)))..)))))..))).)))))))...)))....
novel_mir_336	GGGTATTGGCGGTACTCTCTCT	SL2.40ch09:5864748:5864873:-	3p	-29	GATTACATTAGAGGGTATAAAGTTCATGCTGGCATTCCGTGGCATTTGGTGGATCACGTATTTATCCCTGTAAATGTAAAGGAAAAATTTCATTGGGTATTGGCGGTACTCTCTCTTAATGATAGA	.....(((((((((((((...((..(((((.(..((((...(((((((..((((.........))))...)))))))...)))).........).)))))..)).)))))))))...)))).....
novel_mir_337	TAGTTGGCTCATTAGGTTAAA	SL2.40ch09:13194150:13194489:-	5p	-66.5	ATGTATAGAGTAGTTGGCTCATTAGGTTAAAGGTTGTGGATAAAATTTGGGGGTATTTTACATTTTTAGTGTTTAAGAGATTTTCTTTTATTGTTCATTATTTCCGGTGAATTCTGCCGGAATTTTGCTAGTCCACCACCCAAAACCCATTTATTTTTTTTCTTCTTTTTATGGTGAAATGATCACCTGAAACATCTCCAAACAAAAAACAAGCATCTCCAGTCACCACCCTCCTTCCCTATTTCTTCTCCAGTAGCTACAAATCATATCCAACAATGGCAGAAACAACCCCAAAAATCCCCATTTTCTTGCAGCTCCAATGAGCAACAGCTTCCAGTCA	.......((((.((((.((((((.((((.((((..((((......(((((((....(((((.....(((((..((((((.....)))))).....)))))......)))))((((((((((....((((.((.........((((........)))).........(((((.(((((.....))))))))))................)).))))..)))..................(((((........))))).....................)))))))....))))))).....))))..))))..))))..)))))))))).)))).......
novel_mir_338	GGGATTTTGGATATAGGCTAGGG	SL2.40ch09:13999088:13999333:-	5p	-62.5	GTGTGTCTCGGGGATTTTGGATATAGGCTAGGGTGGTAATTGAGTATTATCCCTAATATAAATTTAAAACTGTTAAAGATACTAGTGGTGAAGTTACTTAATTAATTAAATAGGTTACAAGAAGTTAGTTGTGTAACTAACTTCTTGAAGTGGTATTTATGTAACAATGTGTAACAAATTATCAAGATTAGTTAGGTATAGTTTTACTATATATAGTTTTATCTGTAAATCATTTTAAGATAGATG	..((((((..((.(((((((((.((...((((((((((......))))).)))))...)).)))))))).).))..))))))..(((((((((.(((((((((((((..........(((((((((((((....)))))))))))))...(((((.((.(((.((.....)).))))).))))).)))))))))))))...))))))))).......(((((((.((((....)))))))))))..
novel_mir_339	TGAGCAATGTAGGTCTAGACT	SL2.40ch09:16022712:16022886:-	3p	-81.5	TACTGTAAGTTAGCTGCTAGTCTAGACCTACGTTGCTCGGACTCCAAAAATTGTTGCAGCACCACTATCAGATCCTCCAAAATGCACTATTTCTGAAGGATCCGGCACCCAGCCATCGACAATTTTAAAGAGTCTGAGCAATGTAGGTCTAGACTAAGGTCTCACTTACAACACT	...(((((((.((((..(((((((((((((((((((((((((((..((((((((((..............((((((.(((((((...))))).)).)))))).(((.....)))..))))))))))...))))))))))))))))))))))))))).)).)).))))))).....
novel_mir_340	TACCAGCTCAAGGATGTTGCAT	SL2.40ch09:24640092:24640164:-	5p	-22.2	GTTGCCTTCCTACCAGCTCAAGGATGTTGCATAGTCTTTTTGCAAGATGTGGCTGGATAGTCGAGTTGTAACG	((((((((.((((((((.((...((.(((((.........))))).)).))))))).)))..)))..))))).
novel_mir_341	TAACTTCATGTTGGATGTTGTG	SL2.40ch09:42234427:42234618:-	5p	-47.6	TATAGTAAAATAACTTCATGTTGGATGTTGTGTTGTTTCTTTGTGGGTGTGGGTTACAGTTAAATAACACTATCCTAAGAAGAAAAAGATATGTTGGGTGTTGTGTTGTGTAAGTGTGGGGTTACAGACCTAATTCTAAGAAGACAAAGCTATGTCGAGTGTTCAATATATGTGGGGTTATAGTTACAGTAA	....((((.((((((((((((((((..((.......(((((..(((((.((..(((((.(((.(((((((...(((((.(...........).)))))....))))))).))).))))).....)).))))).....)))))((((......)))).))..))))))....))))))))))..)))).....
novel_mir_342	GGTTAATGACGCCGGTCTCGT	SL2.40ch09:49068638:49068900:-	3p	-59.24	TTTGGTTCAGACTTTGTATTGGTGTCATTTTGGCTCTTATACAATTAATACTTAATGAACAATTTTTTCAGTTGCTTATCTCTTTAATGTTAGACGGTTGATGAGGAACGATTATCAAATGTTAAGAATATTTAGCAAGTATGTTAAAGATCAAAAACATTCAAATTTTCCGCTAAAATTAATCTAATTGAGGTATGAATAACGCATGTAGGCTTGTCTGCGACCTCTGAGAGGTTAATGACGCCGGTCTCGTCTGGGGTCTA	.....(((((((...(.((((((((((((..(.((((((...............................((((..((((((.(((((.((((.(((..(((((.......))))).((((((.......(((((((....))))))).......))))))........))))))).))))).......))))))....))))...((((((....)))))).....)))))).).)))))))))))))..))))))).....
novel_mir_342	GGTTAATGACGCCGGTCTCGT	SL2.40ch10:19595623:19595702:-	5p	-24.8	ACCTCTGAGAGGTTAATGACGCCGGTCTCGTCTGGAGTCTAGATTTAGATCGTGACAAAGCTCATTAACCATTAAATAAT	..........(((((((((.((..(((.((((((((.......)))))).)).)))...)))))))))))..........
novel_mir_343	ATGCTGCAGAATGGGTTCGAA	SL2.40ch09:54601864:54601964:-	5p	-36.4	CGCCACTGTGATGCTGCAGAATGGGTTCGAACCTGGTTTCAGATTGGGAAGGAATTCCCTAGGGATTGTTGAGCCCATTCAAGTTTTCGTCAATGGAGCGA	(((..(..(((((..((.((((((((((((....(((..(.....(((((....)))))..)..))).))))))))))))..))...)))))..)..))).
novel_mir_344	GCTTTTGGAGTGTGAGTTAGACA	SL2.40ch09:56419292:56419547:-	5p	-105.2	TTTTGAGCTAGCTTTTGGAGTGTGAGTTAGACATAAGATCTAATTTCACATAGTCCACCCATCTCTTTAACCACCGATGTGATACTTTTGTTATTCTTTAACACCCCACCTCATGCCCAGTGGCCAGTGCTTAGCATTTGGTGCATCGACAATTTTGATTTTGGAGGCCCCAACAGCGGGTGAGATAGACCCTGTTCTGACACTATGTGAAATTAGGTGTTATACCTAACTCACACCCCAAAAGCTAGCTCAAAGG	((((((((((((((((((.(((((((((((..((((.(((((((((((((((((.(((((..............(((((.........(((((.....)))))...((((..((((..(((.......)))..))))..)))))))))............((((.....))))....)))))...((((......))))..))))))))))))))))).))))..))))))))))).)))))))))))))))))).
[truncated: 410 more rows]

## Sheet: Table S5
Table S5 The differential expression levels in the control (C1D) and ABA-treatment (A1D) libraries of known miRNAs.
miR ID	sequence	C1D-counts	C1D-TPM	A1D-counts	A1D-TPM	fold-change(log2 A1D/C1D)	numbers of targets
[truncated: 180 more rows]

## Sheet: Table S6
Table S6 The differential expression levels in the control (C1D) and ABA-treatment (A1D) libraries of the novel miRNAs.
[truncated: 90 more rows]

[truncated: 4 more sheets: Table S7, Table S8, Table S9, Table S10]
